# Supplementary material for: A Low-Cost Library Construction Protocol and Data Analysis Pipeline for Illumina-Based Strand-Specific Multiplex RNA-Seq
Source: PLoS One. 2011 Oct 19;6(10):e26426. doi: 10.1371/journal.pone.0026426 (PMC3198403; doi:10.1371/journal.pone.0026426)
Supplement: Table S2 — List of RPKM, FDR and B values for rice gene models calculated from sense alignment. (XLSX) [file pone.0026426.s011.xlsx]

## Sheet: Sense Transcripts
Table S2: List of RPKM, FDR and B values for rice gene models calculated from sense alignment
TRANSCRIPT	GENE_LEN	GENE_RPKM_1	GENE_COV_1	GENE_RPKM_2	GENE_COV_2	GENE_RPKM_3	GENE_COV_3	Average RPKM	B	FDR
13103.m02786	8234	0.648233	164	0.639187	175	0.554311	131	0.61391	0	0
13109.m03688	13178	0.653242	264.5	0.559135	245	0.647753	245	0.620044	0	0
13104.m04656	6429	0.809981	160	0.711051	152	0.747874	138	0.756302	0	0
13111.m00824	7221	0.809878	179.688	0.630891	151.478	0.89256	184.987	0.777776	0	0
13108.m00004	5412	0.733669	122	0.894682	161	0.746781	116	0.79171	0	0
13101.m00095	8736	0.841965	226	0.802128	233	0.76574	192	0.803278	0	0
13101.m00096	9026	0.840153	233	0.79968	240	0.779738	202	0.806524	0	0
13112.m00262	6121	0.728444	137	0.899144	183	0.79689	140	0.808159	0	0
13104.m00850	6520	0.954251	191.167	0.892553	193.5	0.694953	130.05	0.847252	0	0
13104.m00127	5222	0.835153	134	0.944512	164	0.787296	118	0.855654	0	0
13111.m01230	4468	0.946953	130	0.90197	134	0.771996	99	0.873639	0	3.08223930863455e-314
13107.m03432	4784	0.870797	128	0.892684	142	0.873943	120	0.879141	0	0
13107.m09946	4535	0.78943	110	0.981488	148	0.89888	117	0.889932	0	0
13104.m00128	4947	0.888157	135	0.96662	159	0.816975	116	0.890584	0	0
13110.m03470	5692	0.897703	157	0.83482	158	0.961009	157	0.897844	0	0
13109.m03208	5157	0.984522	156	1.00307	172	0.716146	106	0.901247	0	0
13106.m01064	4424	0.963727	131	0.958527	141	0.787549	100	0.903268	0	0
13101.m05113	4368	0.957455	128.5	0.874423	127	0.885387	111	0.905755	0	4.34777768340297e-322
13106.m05278	5937	0.839644	153.167	0.941715	185.903	0.95265	162.333	0.911336	0	0
13106.m05276	6029	0.848424	157.167	0.942309	188.903	0.943892	163.333	0.911542	0	0
13106.m05277	5934	0.840069	153.167	0.942191	185.903	0.953132	162.333	0.911797	0	0
13106.m05281	6026	0.848847	157.167	0.942779	188.903	0.944362	163.333	0.911996	0	0
13103.m00714	8319	0.931116	238	0.986943	273	0.820877	196	0.912979	0	0
13106.m05279	5799	0.859625	153.167	0.948566	182.903	0.951288	158.333	0.919827	0	0
13104.m01995	5198	0.93418	149.2	0.919365	158.9	0.910464	135.833	0.921337	0	0
13107.m01525	4390	0.911882	123	1.02761	150	0.825395	104	0.921628	0	0
13106.m05280	5908	0.865801	157.167	0.951428	186.903	0.951429	161.333	0.922886	0	0
13112.m02057	6523	0.903086	181	0.954385	207	0.913359	171	0.92361	0	0
13103.m02825	4293	0.921738	121.582	0.91522	130.643	0.951898	117.289	0.929618	0	0
13101.m02375	5437	0.909876	152	0.995666	180	0.897143	140	0.934228	0	0
13102.m03483	4468	0.961521	132	0.965916	143.5	0.877268	112.5	0.934902	0	0
13103.m06312	4028	0.965554	119.5	0.939522	125.833	0.900295	104.083	0.935123	0	4.14266340725918e-312
13107.m01524	4243	0.935804	122	1.05612	149	0.845779	103	0.945901	0	0
13110.m03731	6710	0.936123	193	0.952438	212.5	0.963195	185.5	0.950585	0	0
13101.m02376	5495	0.947655	160	1.02347	187	0.887673	140	0.952932	0	0
13101.m04395	4918	0.933101	141	0.957032	156.5	0.970566	137	0.953566	0	0
13104.m05678	4264	0.797622	104.5	1.08266	153.5	0.988692	121	0.956324	0	0
13107.m00535	4163	0.844336	108	1.08364	150	0.962464	115	0.96348	0	0
13109.m00035	3856	0.919999	109	1.03733	133	0.948736	105	0.968687	0	4.41123470915307e-315
13104.m00129	3912	0.956747	115	1.06092	138	0.89953	101	0.972397	0	3.06320700421573e-322
13101.m07411	5199	0.960919	153.5	1.00943	174.5	0.958317	143	0.976222	0	0
13102.m01822	4520	0.914457	127	1.06348	159.833	0.960317	124.583	0.979418	0	0
13101.m07962	3992	0.962032	118	1.05661	140.25	0.931687	106.75	0.983442	0	0
13112.m00385	4788	0.991128	145.81	0.955797	152.167	1.01572	139.583	0.987547	0	0
13102.m01821	4510	0.923701	128	1.07251	160.833	0.970171	125.583	0.988793	0	0
13104.m05247	4603	1.06766	151	1.03886	159	0.900739	119	1.00242	0	0
13106.m05212	3858	0.941456	111.6	0.970527	124.5	1.09725	121.5	1.00308	0	0
13110.m03281	4567	1.04757	147	1.00095	152	0.96887	127	1.0058	0	0
13107.m03875	3669	0.958019	108	1.0738	131	0.987594	104	1.00647	0	4.98501466022738e-317
13106.m00898	4629	1.02651	146	1.085	167	0.91826	122	1.00992	0	0
13108.m01086	6098	1.04875	196.5	0.94199	191	1.04558	183	1.01211	0	0
13108.m03201	3879	0.84043	100.167	1.19012	153.5	1.02694	114.333	1.01916	0	0
13111.m01122	4482	1.08196	149	1.07362	160	0.925056	119	1.02688	0	0
13103.m02240	4673	0.992469	142.5	1.0426	162	1.04755	140.5	1.02754	0	0
13103.m02667	4940	1.14306	173.5	1.02278	168	0.938032	133	1.03463	0	0
13105.m01657	3641	1.0369	116	1.04076	126	1.04303	109	1.04023	0	0
13112.m04245	3756	0.957491	110.5	1.1717	146.333	0.995639	107.333	1.04161	0	0
13105.m10354	4109	1.11285	140.5	0.980774	134	1.03447	122	1.0427	0	0
13103.m03061	4145	1.09926	140	1.09197	150.5	0.938625	111.667	1.04329	0	0
13109.m03770	3690	1.13779	129	1.10029	135	0.907296	96.0909	1.04846	0	0
13103.m00386	3829	1.06078	124.8	0.892264	113.6	1.19383	131.2	1.04896	0	0
13109.m00937	4575	0.978159	137.5	1.16354	177	1.01287	133	1.05152	0	0
13101.m04604	4656	1.09745	157	1.11639	172.833	0.948479	126.75	1.05411	0	0
13103.m00387	3814	1.06496	124.8	0.895773	113.6	1.20766	132.2	1.05613	0	0
13105.m01580	3908	1.13678	136.5	0.961958	125	1.06984	120	1.05619	0	0
13101.m04721	3422	0.989125	104	0.984325	112	1.20142	118	1.05829	0	1.42494739157918e-314
13112.m01339	3510	1.15657	124.733	1.05369	122.976	0.965305	97.2476	1.05852	0	0
13102.m02107	3783	0.974828	113.31	1.26205	158.75	0.955311	103.726	1.06406	0	0
13102.m12431	3681	1.2113	137	0.972258	119	1.0317	109	1.07175	0	0
13102.m06192	4192	1.05588	136	1.09767	153	1.06385	128	1.07247	0	0
13111.m09183	3651	1.092	122.5	1.08733	132	1.04495	109.5	1.07476	0	0
13108.m04385	3772	1.07854	125	1.10029	138	1.04838	113.5	1.07574	0	0
13101.m01358	3336	1.03414	106	1.05478	117	1.1384	109	1.07577	0	1.65522344996492e-315
13110.m03715	3484	1.02757	110	1.0445	121	1.17004	117	1.0807	0	0
13112.m02584	3636	1.06473	118.95	1.07114	129.5	1.10867	115.7	1.08151	0	0
13101.m03553	3579	0.98211	108	1.0868	129.333	1.18117	121.333	1.08336	0	0
13101.m05871	4483	1.11802	154	1.03983	155	1.09713	141.167	1.08499	0	0
13101.m03554	3534	0.976197	106	1.09213	128.333	1.19621	121.333	1.08818	0	0
13101.m00711	3716	1.01597	116	1.19781	148	1.05949	113	1.09109	0	0
13106.m02004	6942	1.18066	251.833	0.919308	212.2	1.20621	240.333	1.10206	0	0
13110.m00327	7816	1.14223	274.309	1.07753	280.036	1.08665	243.771	1.10214	0	0
13104.m05886	6618	1.16552	237	1.02248	225	1.12663	214	1.10488	0	0
13107.m03940	3624	1.0687	119	1.12033	135	1.13445	118	1.10783	0	0
13103.m03065	3221	1.12663	111.5	1.16713	125	1.03842	96	1.11073	0	5.10863877799849e-321
13106.m03726	3444	1.21906	129	1.19635	137	0.9206	91	1.112	0	0
13102.m05631	4050	1.07281	133.5	1.19185	160.5	1.07965	125.5	1.11477	0	0
13111.m09182	3492	1.12308	120.5	1.14545	133	1.08255	108.5	1.11703	0	0
13102.m03298	5819	1.18293	211.5	1.10603	214	1.07176	179	1.12024	0	0
13112.m03978	4143	1.02124	130	1.19776	165	1.14371	136	1.1209	0	0
13102.m00513	4022	1.21785	150.5	1.15777	154.833	0.993317	114.667	1.12298	0	0
13102.m00491	3525	1.23259	133.5	1.10914	130	1.03288	104.5	1.12487	0	0
13104.m04869	3863	1.09526	130	1.13665	146	1.14544	127	1.12578	0	0
13101.m01408	4300	1.15803	153	1.12605	161	1.09385	135	1.12598	0	0
13111.m09181	3431	1.13356	119.5	1.14829	131	1.09672	108	1.12619	0	0
13104.m04870	3871	1.093	130	1.13431	146	1.15207	128	1.12646	0	0
13101.m07963	3330	1.09464	112	1.21247	134.25	1.07505	102.75	1.12739	0	0
13108.m00115	3162	1.30376	126.667	1.07953	113.5	0.999398	90.7	1.12756	0	3.14719816400874e-321
13109.m01850	3076	1.18503	112	1.16349	119	1.04773	92.5	1.13208	0	7.66770170608543e-315
13106.m00132	4110	1.05319	133	1.22201	167	1.12746	133	1.13422	0	0
13106.m00134	4118	1.05115	133	1.21964	167	1.1422	135	1.13766	0	0
13101.m05957	3214	1.1139	110	1.13224	121	1.17077	108	1.13897	0	0
13106.m00133	4102	1.05525	133	1.22439	167	1.13816	134	1.13927	0	0
13106.m00131	4193	1.05563	136	1.21934	170	1.14669	138	1.14055	0	0
13110.m03002	3261	1.14774	115	1.20815	131	1.06842	100	1.14144	0	0
13107.m03164	3847	1.33247	157.5	0.992846	127	1.10945	122.5	1.14492	0	0
13106.m03847	3731	1.16381	133.417	1.08686	134.833	1.18441	126.833	1.14503	0	0
13101.m06345	4538	1.26225	176	1.10676	167	1.06719	139	1.1454	0	0
13102.m00712	3602	1.04883	116.078	1.11221	133.208	1.27646	131.964	1.14583	0	0
13101.m04554	4323	1.086	144.25	1.2163	174.833	1.13706	141.083	1.14645	0	0
13102.m00714	3596	1.05058	116.078	1.11406	133.208	1.27859	131.964	1.14774	0	0
13111.m01141	3141	1.33666	129	1.14898	120	0.97613	88	1.15392	0	0
13109.m07545	6566	1.28049	258.333	1.21341	264.917	0.971053	183	1.15499	0	0
13109.m02613	5802	1.09665	195.5	1.03281	199.25	1.34262	223.583	1.15736	0	0
13102.m04055	3179	1.35139	132	1.0028	106	1.1179	102	1.15736	0	0
13104.m02672	4103	1.20306	151.667	1.05429	143.833	1.21713	143.333	1.15816	0	0
13107.m03175	3824	1.13196	133	1.25835	160	1.09334	120	1.16122	0	0
13101.m02723	6012	1.2212	225.583	1.17745	235.375	1.09106	188.268	1.16324	0	0
13104.m00973	3105	1.26441	120.629	1.09784	113.344	1.12911	100.625	1.16379	0	0
13106.m02991	4106	1.25066	157.783	1.15423	157.583	1.09745	129.333	1.16745	0	0
13102.m01385	2975	1.2909	118	1.10695	109.5	1.10672	94.5	1.16819	0	2.07069532651721e-317
13104.m03428	4533	1.11287	155	1.18759	179	1.20672	157	1.16906	0	0
13111.m02404	5396	1.12337	186.25	1.28469	230.5	1.12349	174	1.17718	0	0
13109.m00794	7384	1.27291	288.797	1.10224	270.625	1.16048	245.945	1.17855	0	0
13104.m04196	3297	1.01675	103	1.30442	143	1.21527	115	1.17881	0	0
13106.m00992	2893	1.14749	102	1.23708	119	1.15615	96	1.18024	0	5.27963762180805e-314
13106.m01107	3673	1.09432	123.5	1.21592	148.5	1.23789	130.5	1.18271	0	0
13106.m01321	3479	1.16002	124	1.21745	140.833	1.17673	117.5	1.18473	0	0
13110.m03657	3017	1.15427	107	1.15633	116	1.24722	108	1.18594	0	0
13111.m03882	2883	1.18158	104.667	1.24659	119.5	1.13398	93.8333	1.18738	0	6.29133435617738e-316
13107.m00947	4119	1.13781	144	1.22664	168	1.20959	143	1.19135	0	0
13109.m00795	6473	1.26603	251.797	1.09011	234.625	1.22154	226.945	1.19256	0	0
13110.m03158	2919	1.19519	107.194	1.19945	116.417	1.18618	99.3786	1.19361	0	3.64126380984999e-321
13103.m06542	3580	1.19093	131	1.1929	142	1.19706	123	1.19363	0	0
13103.m04824	3259	1.02861	103	1.3104	142	1.25082	117	1.19661	0	0
13102.m02949	3521	1.14618	124	1.17019	137	1.27649	129	1.19762	0	0
13105.m05461	2813	1.26304	109.167	1.26157	118	1.0755	86.8333	1.20004	0	1.37908385415153e-313
13104.m05719	3245	1.01299	101	1.32532	143	1.26695	118	1.20175	0	0
13103.m05804	3041	1.24683	116.5	1.27083	128.5	1.08843	95	1.20203	0	0
13105.m00597	3883	1.08124	129	1.12693	145.5	1.41769	158	1.20862	0	0
13102.m04987	3917	1.37928	166	1.09027	142	1.16523	131	1.21159	0	0
13111.m00252	2812	1.24034	107.167	1.21924	114	1.17913	95.1667	1.21291	0	7.24174003030755e-317
13106.m00863	4347	1.25033	167	1.05853	153	1.33049	166	1.21312	0	0
13105.m04153	2908	1.21992	109	1.28241	124	1.13821	95	1.21351	0	0
13111.m03702	2994	1.15679	106.417	1.27906	127.333	1.20928	103.917	1.21504	0	0
13102.m03490	3662	1.31979	148.5	1.1046	134.5	1.22258	128.5	1.21566	0	0
13110.m03561	2875	1.33807	118.2	1.21955	116.583	1.09169	90.0833	1.21644	0	0
13110.m03179	4750	1.25818	183.628	1.20911	190.967	1.18823	161.995	1.21851	0	0
13111.m03980	4565	1.25479	176	1.14633	174	1.25932	165	1.22014	0	0
13109.m03833	2928	1.20047	108	1.18121	115	1.28513	108	1.22227	0	0
13105.m00438	2800	1.19723	103	0.998908	93	1.47868	118.833	1.22494	0	2.81699385102353e-315
13103.m06713	2792	1.14237	98	1.23875	115	1.30405	104.5	1.22839	0	1.22468992291128e-319
13103.m00347	4380	1.13688	153	1.12608	164	1.42387	179	1.22895	0	0
13101.m01476	3668	1.1801	133	1.26268	154	1.24433	131	1.22904	0	0
13106.m00852	2992	1.3724	126.167	1.13584	113	1.18583	101.833	1.23136	0	0
13105.m05460	2732	1.28262	107.667	1.29347	117.5	1.12014	87.8333	1.23208	0	4.12216082759324e-316
13101.m03992	2783	1.21264	103.693	1.18498	109.654	1.3008	103.904	1.23281	0	9.20493704766826e-320
13104.m00826	5391	1.27369	210.976	1.29216	231.625	1.13374	175.424	1.2332	0	0
13105.m01579	4738	1.31544	191.5	1.14256	180	1.24275	169	1.23358	0	0
13103.m12949	7020	1.21468	262	1.3595	317.333	1.144	230.5	1.23939	0	0
13103.m01272	2857	1.44674	127	1.27372	121	0.999992	82	1.24015	0	0
13101.m03555	2808	1.12428	97	1.28524	120	1.31523	106	1.24158	0	0
13106.m00035	7009	1.2607	271.5	1.31729	307	1.14828	231	1.24209	0	0
13107.m05257	3461	1.27419	135.5	1.30344	150	1.15768	115	1.2451	0	0
13107.m04457	3039	1.22088	114	1.25682	127	1.26112	110	1.24627	0	0
13103.m02580	4097	1.25513	158	1.15982	158	1.32664	156	1.2472	0	0
13102.m02332	2790	1.42316	122	1.04561	97	1.27376	102	1.24751	0	0
13111.m04217	4240	1.1821	154	1.20582	170	1.35585	165	1.24792	0	0
13104.m05279	3820	1.26095	148	1.30691	166	1.17657	129	1.24814	0	0
13103.m01384	6946	1.21825	260	1.36532	315.333	1.16121	231.5	1.24826	0	0
13101.m06483	3096	1.27829	121.6	1.2162	125.2	1.2514	111.2	1.24863	0	0
13112.m04468	3165	1.14142	111	1.2448	131	1.36503	124	1.25042	0	0
13112.m04606	3541	1.29497	140.893	1.12991	133.036	1.33113	135.286	1.252	0	0
13107.m04456	2702	1.22861	102	1.28001	115	1.25078	97	1.25313	0	7.53939234897284e-319
13102.m02875	3056	1.26734	119	1.34824	137	1.14389	100.333	1.25316	0	0
13103.m06450	3196	1.2237	120.167	1.09314	116.167	1.44445	132.5	1.25376	0	0
13107.m04497	4108	1.29138	163	1.24457	170	1.22979	145	1.25525	0	0
13102.m01204	4007	1.21834	150	1.29846	173	1.25209	144	1.2563	0	0
13105.m02594	3200	1.21031	119	1.27817	136	1.28477	118	1.25775	0	0
13102.m04986	3763	1.43573	166	1.11891	140	1.22217	132	1.25894	0	0
13105.m01581	4631	1.34584	191.5	1.16896	180	1.26394	168	1.25958	0	0
13103.m02209	2821	1.28061	111	1.21535	114	1.28447	104	1.26014	0	0
13110.m02364	3028	1.26831	118	1.33091	134	1.18515	103	1.26146	0	0
13102.m01498	4059	1.22011	152.167	1.27873	172.583	1.28612	149.833	1.26166	0	0
13104.m03240	3313	1.23779	126	1.18011	130	1.36715	130	1.26168	0	0
13107.m03356	3147	1.21	117	1.32837	139	1.25105	113	1.26314	0	0
13104.m04785	2950	1.40113	127	1.31513	129	1.07476	91	1.26367	0	0
13105.m05326	3695	1.32122	150	1.30229	160	1.16923	124	1.26424	0	0
13102.m02364	2836	1.37712	120	1.17711	111	1.24082	101	1.26502	0	0
13107.m04716	2748	1.16067	98	1.45558	133	1.17912	93	1.26512	0	0
13105.m02525	4661	1.25687	180	1.27758	198	1.27076	170	1.2684	0	0
13107.m01994	4176	1.46519	188	1.24951	173.5	1.09296	131	1.26922	0	0
13103.m00804	4014	1.37838	170	1.37112	183	1.05895	122	1.26948	0	0
13104.m03241	3290	1.24644	126	1.18836	130	1.3767	130	1.2705	0	0
13106.m00410	5184	1.32469	211	1.28295	221.143	1.20976	180	1.27247	0	0
13105.m04154	2739	1.27142	107	1.35056	123	1.19572	94	1.27257	0	0
13105.m05601	3741	1.24262	142.833	1.35059	168	1.2247	131.5	1.27264	0	0
13108.m00955	3096	1.35608	129	1.16568	120	1.30542	116	1.27573	0	0
13101.m02345	2652	1.20192	97.9381	1.51083	133.226	1.11749	85.0595	1.27675	0	0
13105.m05600	3704	1.23746	140.833	1.35596	167	1.23694	131.5	1.27679	0	0
13110.m03616	2945	1.25985	114	1.24588	122	1.32503	112	1.27692	0	0
13107.m00585	4374	1.28733	173.009	1.29803	188.783	1.24554	156.367	1.27697	0	0
13110.m02438	3573	1.35722	149	1.24575	148	1.22866	126	1.27721	0	0
13111.m01347	2574	1.35925	107.5	1.25603	107.5	1.22499	90.5	1.28009	0	5.81031275992975e-313
13106.m00411	5135	1.33733	211	1.28347	219.143	1.22131	180	1.28071	0	0
13111.m09249	2724	1.27842	107	1.23655	112	1.33021	104	1.28173	0	0
13105.m04621	2642	1.15796	94	1.32179	116.117	1.36666	103.633	1.28213	0	2.31222722253703e-321
13111.m03981	2798	1.26788	109	1.23609	115	1.34483	108	1.28293	0	0
13109.m00756	5379	1.30491	215.667	1.25549	224.55	1.28919	199.033	1.28319	0	0
13103.m02201	3684	1.41351	160	1.29393	158.5	1.14908	121.5	1.2855	0	0
13110.m00383	3381	1.29953	135	1.34317	151	1.21599	118	1.28623	0	0
13109.m03979	2636	1.33345	108	1.2436	109	1.28209	97	1.28638	0	5.82997462092671e-322
13102.m00105	3199	1.33107	130.833	1.37572	146.333	1.15266	105.833	1.28648	0	0
13106.m03441	3065	1.23176	116	1.22654	125	1.40956	124	1.28929	0	0
13103.m05621	2672	1.25593	103.111	1.28688	114.333	1.32733	101.794	1.29005	0	0
13103.m02203	3653	1.4255	160	1.28844	156.5	1.15883	121.5	1.29093	0	0
13104.m01858	7011	1.50998	325.278	1.32951	309.935	1.03404	208.077	1.29118	0	0
13108.m00520	3949	1.32209	160.417	1.49332	196.083	1.0602	120.167	1.29187	0	0
13104.m01859	7369	1.52496	345.278	1.33022	325.935	1.02163	216.077	1.29227	0	0
13103.m06979	3133	1.31618	126.7	1.45878	151.967	1.10243	99.1333	1.29246	0	0
13103.m04985	6123	1.22254	230	1.29179	263	1.36565	240	1.29333	0	0
13108.m00519	3821	1.34366	157.75	1.48825	189.083	1.05013	115.167	1.29401	0	0
13106.m03130	3123	1.26099	121	1.24709	129.5	1.37781	123.5	1.2953	0	0
13103.m02056	3998	1.44902	178	1.22615	163	1.21134	139	1.2955	0	0
13110.m03615	2876	1.26744	112	1.26531	121	1.35682	112	1.29652	0	0
13103.m02202	3635	1.43256	160	1.29482	156.5	1.16457	121.5	1.29732	0	0
13108.m02223	4751	1.43469	209.433	1.39253	219.983	1.06913	145.788	1.29878	0	0
13112.m01952	3394	1.28496	134	1.3912	157	1.2216	119	1.29925	0	0
13103.m04823	2951	1.11759	101.333	1.44717	142	1.34595	114	1.30357	0	0
13103.m04583	3114	1.39005	133	1.31347	136	1.20836	108	1.30396	0	0
13112.m00476	3133	1.23099	118.5	1.3631	142	1.3178	118.5	1.30397	0	0
13105.m05097	2962	1.20976	110.1	1.23873	122	1.46446	124.5	1.30432	0	0
13111.m03647	2897	1.27073	113.111	1.30631	125.833	1.3373	111.194	1.30478	0	0
13112.m03747	3196	1.28056	125.75	1.3974	148.5	1.23732	113.5	1.30509	0	0
13103.m04584	3109	1.40276	134	1.31558	136	1.1991	107	1.30581	0	0
13106.m01042	3168	1.21226	118	1.31956	139	1.38573	126	1.30585	0	0
13103.m00536	2581	1.38708	110	1.30506	112	1.22842	91	1.30685	0	1.48219693752374e-323
13111.m00785	3698	1.22334	139	1.33376	164	1.36614	145	1.30774	0	0
13103.m04820	3014	1.12662	104.333	1.44686	145	1.35249	117	1.30866	0	0
13111.m03893	3042	1.31775	123.167	1.32561	134.083	1.28373	112.083	1.30903	0	0
13103.m03249	2522	1.40663	109	1.16864	98	1.35386	98	1.30971	0	8.98358689831011e-315
13107.m03551	3222	1.30305	129	1.36745	146.5	1.25978	116.5	1.31009	0	0
13112.m03223	2613	1.15213	92.5	1.39075	120.833	1.39116	104.333	1.31134	0	0
13105.m04155	2660	1.32142	108	1.39067	123	1.23123	94	1.31444	0	0
13107.m04455	2568	1.29272	102	1.33509	114	1.31604	97	1.31462	0	4.94065645841247e-324
13102.m02546	2751	1.46108	123.5	1.28454	117.5	1.2	94.75	1.31521	0	0
13109.m00442	4136	1.48723	189	1.2725	175	1.19619	142	1.31864	0	0
13101.m03885	2764	1.29948	110.36	1.40855	129.452	1.25122	99.2607	1.31975	0	0
13106.m04256	2568	1.30539	103	1.29996	111	1.35674	100	1.3207	0	0
13111.m04216	3884	1.23179	147	1.27763	165	1.45321	162	1.32088	0	0
13108.m01924	2553	1.2356	96.9242	1.44306	122.5	1.28738	94.3333	1.32202	0	0
13102.m02545	2754	1.48313	125.5	1.27222	116.5	1.21134	95.75	1.32223	0	0
13103.m00878	3098	1.25541	119.5	1.34938	139	1.36643	121.5	1.32374	0	0
13106.m04894	3094	1.45163	138	1.10812	114	1.41324	125.5	1.32433	0	0
13101.m06339	2945	1.38694	125.5	1.26119	123.5	1.32503	112	1.32439	0	0
13105.m05095	2930	1.23408	111.1	1.26252	123	1.48045	124.5	1.32569	0	0
13103.m02057	3807	1.50462	176	1.24817	158	1.22635	134	1.32638	0	0
13106.m03439	3128	1.43585	138	1.24029	129	1.3032	117	1.32645	0	0
13108.m02082	3393	1.37167	143	1.35615	153	1.25276	122	1.32686	0	0
13110.m07874	2888	1.3636	121	1.43708	138	1.18228	98	1.32766	0	0
13112.m08874	3834	1.33274	157	1.42372	181.5	1.2268	135	1.32775	0	0
13108.m03008	4917	1.36794	206.667	1.33951	219	1.27616	180.1	1.32787	0	0
13102.m00106	3093	1.36091	129.333	1.42287	146.333	1.20343	106.833	1.32907	0	0
13104.m06039	3909	1.33215	160	1.28869	167.5	1.36816	153.5	1.32967	0	0
13104.m05721	2805	1.34593	116	1.34022	125	1.30422	105	1.33012	0	0
13103.m01156	3250	1.58756	158.532	1.25789	135.933	1.14566	106.868	1.33037	0	0
13104.m03844	3487	1.35336	145	1.26941	147.182	1.36887	137	1.33055	0	0
13101.m05789	6528	1.31121	263	1.27615	277	1.40902	264	1.33213	0	0
13102.m01220	3123	1.24015	119	1.38673	144	1.37223	123	1.33303	0	0
13110.m00384	3397	1.33173	139	1.41653	160	1.25129	122	1.33318	0	0
13103.m03472	3853	1.50355	178	1.24108	159	1.25692	139	1.33385	0	0
13103.m00869	2468	1.21103	91.8333	1.4359	117.833	1.35995	96.3333	1.33563	0	5.20310412948334e-319
13107.m05199	3506	1.46361	157.667	1.39393	162.5	1.15276	116	1.33677	0	0
13112.m01308	2673	1.42457	117	1.35015	120	1.23828	95	1.33767	0	0
13109.m02662	2730	1.27561	107	1.31095	119	1.42938	112	1.33865	0	0
13110.m02980	3434	1.24164	131.008	1.34199	153.232	1.43775	141.707	1.34046	0	0
13104.m01137	3810	1.33259	156	1.2985	164.5	1.39913	153	1.34341	0	0
13103.m01155	3206	1.60395	158	1.27578	136	1.15195	106	1.3439	0	0
13111.m02402	4731	1.28127	186.25	1.47799	232.5	1.27405	173	1.34444	0	0
13110.m07867	4319	1.4845	197	1.34044	192.5	1.21811	151	1.34769	0	0
13111.m03894	2964	1.35242	123.167	1.36557	134.583	1.32927	113.083	1.34909	0	0
13112.m02739	3463	1.28756	137	1.40545	161.833	1.35823	135	1.35041	0	0
13112.m04294	2529	1.35126	105	1.33784	112.5	1.36389	99	1.351	0	0
13103.m02534	3362	1.32979	137.367	1.52222	170.167	1.20213	116	1.35138	0	0
13101.m00076	2425	1.37566	102.5	1.24019	100	1.44393	100.5	1.35326	0	6.05085803140989e-317
13103.m05275	2691	1.25782	104	1.43053	128	1.37241	106	1.35359	0	0
13104.m03239	3087	1.32841	126	1.26651	130	1.46723	130	1.35405	0	0
13103.m04821	2867	1.17303	103.333	1.46859	140	1.42184	117	1.35449	0	0
13108.m04503	3189	1.36757	134	1.3203	140	1.3766	126	1.35482	0	0
13103.m07124	2556	1.57892	124	1.12956	96	1.36311	100	1.3572	0	0
13103.m07125	2661	1.56554	128	1.1189	99	1.38789	106	1.35744	0	0
13102.m04358	3697	1.34721	153.033	1.31344	161.458	1.41363	150	1.35809	0	0
13108.m01087	3348	1.48732	153	1.34743	150	1.24012	119.167	1.35829	0	0
13101.m03319	3423	1.47375	155	1.33548	152	1.27232	125	1.36052	0	0
13107.m00595	4539	1.35048	188.343	1.38778	209.45	1.34994	175.866	1.36273	0	0
13104.m05688	2544	1.26653	99	1.4127	119.5	1.41063	103	1.36329	0	0
13103.m02533	3371	1.34554	139.367	1.536	172.167	1.20926	117	1.3636	0	0
13109.m07544	4777	1.59653	234.333	1.35305	214.917	1.14508	157	1.36489	0	0
13107.m04120	2338	1.57301	113	1.2992	101	1.22943	82.5	1.36721	0	4.97455584572108e-312
13107.m05200	4592	1.53564	216.667	1.43103	218.5	1.1381	150	1.36826	0	0
13106.m04286	2661	1.3515	110.5	1.37885	122	1.37479	105	1.36838	0	0
13108.m00058	5542	1.25674	214	1.58459	292	1.26678	201.5	1.36937	0	0
13104.m00323	2438	1.38835	104	1.45562	118	1.26474	88.5	1.36957	0	0
13101.m05620	2736	1.31842	110.833	1.39967	127.333	1.39229	109.333	1.37013	0	0
13103.m04822	2834	1.18669	103.333	1.48569	140	1.4384	117	1.37026	0	0
13104.m00322	2443	1.3855	104	1.46495	119	1.26216	88.5	1.37087	0	0
13109.m02608	2844	1.44191	126	1.22667	116	1.44559	118	1.37139	0	0
13112.m04317	2748	1.45675	123	1.37897	126	1.28055	101	1.37209	0	0
13106.m02067	4232	1.41504	184	1.39287	196	1.30901	159	1.37231	0	0
13104.m04264	4935	1.37175	208	1.38337	227	1.36258	193	1.37257	0	0
13111.m00108	2709	1.36359	113.5	1.39327	125.5	1.36973	106.5	1.37553	0	0
13105.m00550	3863	1.47439	175	1.38968	178.5	1.26269	140	1.37558	0	0
13104.m03509	2847	1.42621	124.76	1.30587	123.619	1.40249	114.602	1.37819	0	0
13111.m02059	3906	1.61647	194	1.31663	171	1.20419	135	1.3791	0	0
13102.m06684	2889	1.52084	135	1.29085	124	1.32659	110	1.37943	0	0
13105.m00551	3859	1.47591	175	1.39891	179.5	1.264	140	1.37961	0	0
13102.m03765	5197	1.384	221	1.38886	240	1.36764	204	1.38017	0	0
13101.m05221	4082	1.41123	177	1.34828	183	1.38272	162	1.38074	0	0
13110.m03996	3999	1.26147	155	1.36874	182	1.51597	174	1.38206	0	0
13110.m02446	2388	1.43104	105	1.46091	116	1.25475	86	1.38224	0	0
13107.m00926	2871	1.43969	127	1.28846	123	1.41986	117	1.38267	0	0
13101.m04321	3132	1.42363	137	1.43075	149	1.30154	117	1.38531	0	0
13107.m03591	2575	1.33344	105.5	1.44047	123.333	1.38237	102.167	1.38543	0	0
13107.m00490	3592	1.29568	143	1.58244	189	1.28036	132	1.38616	0	0
13103.m03202	3141	1.28899	124.4	1.24872	130.417	1.62319	146.333	1.38697	0	0
13102.m04988	3383	1.57776	164	1.24459	140	1.33886	130	1.38707	0	0
13105.m00567	4395	1.34775	182	1.46439	214	1.35163	170.5	1.38792	0	0
13103.m00079	3882	1.43783	171.5	1.47584	190.5	1.25202	139.5	1.38856	0	0
13111.m04301	3217	1.43154	141.5	1.25739	134.5	1.47834	136.5	1.38909	0	0
13103.m00852	4354	1.36044	182	1.49199	216	1.32035	165	1.39093	0	0
13103.m01025	2299	1.41566	100	1.53055	117	1.22755	81	1.39125	0	1.79372148317326e-316
13104.m03369	2697	1.38474	114.75	1.41898	127.25	1.37044	106.083	1.39139	0	0
13107.m09935	3240	1.37994	137.375	1.23803	133.375	1.55791	144.875	1.39196	0	0
13109.m00617	3891	1.42195	170	1.35262	175	1.40583	157	1.39347	0	0
13104.m01403	2723	1.35061	113	1.34009	121.333	1.49063	116.5	1.39378	0	0
13104.m03297	2662	1.3082	107	1.37833	122	1.49862	114.5	1.39505	0	0
13105.m03329	2313	1.40709	100	1.37826	106	1.40088	93	1.39541	0	3.94659390865165e-317
13101.m07012	4142	1.47722	188	1.41588	195	1.2954	154	1.39617	0	0
13107.m05285	6079	1.29474	241.833	1.34814	272.5	1.55321	271	1.3987	0	0
13112.m01345	2517	1.33184	103	1.56527	131	1.30118	94	1.39943	0	0
13104.m01425	3200	1.39338	137	1.43324	152.5	1.37187	126	1.3995	0	0
13107.m05198	4421	1.55086	210.667	1.46598	215.5	1.18213	150	1.39966	0	0
13103.m00080	3870	1.46751	174.5	1.48042	190.5	1.2559	139.5	1.40128	0	0
13104.m11833	2632	1.41997	114.833	1.38452	121.167	1.40097	105.833	1.40182	0	0
13109.m02661	3050	1.36587	128	1.38048	140	1.46219	128	1.40284	0	0
13105.m02449	3464	1.35139	143.833	1.48463	171	1.37796	137	1.40466	0	0
13108.m04714	2374	1.23704	90.2333	1.31751	104	1.65987	113.1	1.40481	0	0
13105.m00836	2529	1.44134	112	1.35568	114	1.419	103	1.40534	0	0
13105.m02046	2763	1.46063	124	1.53475	141	1.22316	97	1.40618	0	0
13102.m01212	2947	1.45778	132	1.3777	135	1.38324	117	1.40624	0	0
13111.m04343	2724	1.30232	109	1.52361	138	1.39416	109	1.40669	0	0
13103.m01819	2243	1.53806	106	1.50172	112	1.18053	76	1.40677	0	1.66094475914541e-313
13111.m00784	3521	1.34029	145	1.40935	165	1.47439	149	1.40801	0	0
13112.m02444	2275	1.67499	117.083	1.30544	98.75	1.2456	81.3333	1.40868	0	1.37784997668268e-316
13105.m04470	2341	1.59185	114.5	1.13267	88.1667	1.50319	101	1.40924	0	2.17388884170148e-322
13111.m04342	2751	1.27771	108	1.51958	139	1.43114	113	1.40948	0	0
13101.m05522	2337	1.43442	103	1.37697	107	1.42376	95.5	1.41172	0	0
13101.m01906	2256	1.39936	97	1.49307	112	1.34361	87	1.41201	0	9.06253640968604e-316
13108.m00514	2538	1.52386	118.833	1.14942	97	1.56497	114	1.41275	0	0
13105.m02451	3444	1.35923	143.833	1.49325	171	1.38596	137	1.41282	0	0
13111.m04344	2742	1.2819	108	1.52457	139	1.43583	113	1.4141	0	0
13102.m05840	3752	1.50123	173.067	1.53058	190.95	1.21234	130.555	1.41472	0	0
13110.m02979	3078	1.31123	124.008	1.40927	144.232	1.52481	134.707	1.4151	0	0
13105.m00835	2534	1.45134	113	1.353	114	1.4437	105	1.41601	0	0
13108.m01048	2470	1.42965	108.5	1.31196	107.75	1.50931	107	1.41698	0	0
13103.m03701	2820	1.44937	125.583	1.42463	133.583	1.37964	111.667	1.41788	0	0
13110.m03557	4606	1.43581	203.2	1.44029	220.583	1.3849	183.083	1.42033	0	0
13107.m03402	2307	1.41581	100.358	1.60031	122.758	1.24521	82.4512	1.42044	0	0
13101.m01847	2492	1.36479	104.5	1.47235	122	1.42608	102	1.42108	0	0
13110.m03060	4257	1.29206	169	1.49066	211	1.48138	181	1.42137	0	0
13101.m05615	2854	1.60792	141	1.33829	127	1.31845	108	1.42155	0	0
13103.m01363	4547	1.40847	196.778	1.3752	207.917	1.48141	193.333	1.42169	0	0
13108.m03169	4667	1.35715	194.611	1.5047	233.5	1.4035	188	1.42178	0	0
13103.m04613	2360	1.66296	120.586	1.28291	100.671	1.32173	89.5286	1.42253	0	0
13102.m04359	3057	1.40568	132.033	1.44085	146.458	1.42465	125	1.42373	0	0
13102.m02228	5805	1.41706	252.75	1.37939	266.25	1.47497	245.75	1.42381	0	0
13105.m05096	2579	1.32632	105.1	1.31773	113	1.6279	120.5	1.42399	0	0
13105.m00184	2883	1.26436	112	1.47296	141.2	1.5348	127	1.42404	0	0
13110.m07866	4119	1.58029	200	1.44204	197.5	1.25188	148	1.42473	0	0
13111.m04175	3871	1.50497	179	1.313	169	1.45809	162	1.42535	0	0
13110.m00382	3441	1.41875	150	1.44211	165	1.41754	140	1.42613	0	0
13102.m02587	2583	1.73881	138	1.42048	122	1.11956	83	1.42628	0	0
13102.m03515	3311	1.3909	141.5	1.52144	167.5	1.36797	130	1.42677	0	0
13103.m06523	2707	1.37662	114.5	1.35356	121.833	1.55093	120.5	1.42704	0	0
13102.m03333	3497	1.33553	143.5	1.44482	168	1.50444	151	1.42826	0	0
13105.m02450	2667	1.36473	111.833	1.52234	135	1.39783	107	1.4283	0	0
13104.m01302	4390	1.60877	217	1.44208	210.5	1.23809	156	1.42965	0	0
13110.m01931	4109	1.58413	200	1.44554	197.5	1.26341	149	1.43103	0	0
13102.m12451	3374	1.44274	149.567	1.55944	174.95	1.29136	125.055	1.43118	0	0
13102.m03539	2268	1.52111	106	1.35919	102.5	1.41331	92	1.43121	0	1.21046083231105e-321
13103.m02264	2579	1.60269	127	1.34106	115	1.35096	100	1.43157	0	0
13108.m03641	2644	1.37455	111.667	1.22278	107.5	1.69769	128.833	1.43167	0	0
13108.m04772	2715	1.46247	122	1.4345	129.5	1.41161	110	1.4362	0	0
13104.m03843	3252	1.46117	146	1.37039	148.182	1.4785	138	1.43669	0	0
13112.m01429	8268	1.38364	351.5	1.5144	416.333	1.418	336.5	1.43868	0	0
13108.m01961	3173	1.2206	119	1.51653	160	1.58119	144	1.43944	0	0
13106.m00506	2580	1.51377	120	1.55036	133	1.2559	93	1.44001	0	0
13107.m01369	2195	1.46791	99	1.42495	104	1.42857	90	1.44047	0	1.22478636650161e-314
13109.m03286	2328	1.56812	112.167	1.30694	101.167	1.44922	96.8333	1.44143	0	0
13103.m05822	3017	1.32241	122.587	1.63401	163.919	1.37055	118.68	1.44232	0	0
13103.m05825	3009	1.32593	122.587	1.62836	162.919	1.3742	118.68	1.44283	0	0
13103.m05449	3451	1.41463	150	1.3595	156	1.55478	154	1.44297	0	0
13105.m00535	2228	1.40234	96	1.55233	115	1.37613	88	1.4436	0	1.04741916918344e-321
13106.m03683	3464	1.52442	162.25	1.4868	171.25	1.32012	131.25	1.44378	0	0
13112.m00240	2946	1.48037	134	1.419	139	1.43299	121.167	1.44412	0	0
13103.m05118	2492	1.51517	116.014	1.48813	123.308	1.33	95.1277	1.44443	0	0
13112.m01430	8226	1.3907	351.5	1.52213	416.333	1.42101	335.5	1.44462	0	0
13109.m03140	2306	1.61601	114.5	1.27811	98	1.4429	95.5	1.44567	0	0
13109.m03521	3129	1.477	142	1.45615	151.5	1.40857	126.5	1.44724	0	0
13107.m00979	2732	1.59037	133.5	1.24944	113.5	1.50485	118	1.44822	0	0
13104.m04055	2606	1.39875	112	1.38486	120	1.56424	117	1.44929	0	0
13105.m03711	2940	1.36162	123	1.47134	143.833	1.5169	128	1.44995	0	0
13101.m07558	3170	1.49897	146	1.29976	137	1.55192	141.2	1.45021	0	0
13111.m01250	3711	1.45585	166	1.40202	173	1.49279	159	1.45022	0	0
13102.m01214	2834	1.50442	131	1.43263	135	1.41381	115	1.45029	0	0
13101.m03398	4111	1.41711	179	1.39729	191	1.54247	182	1.45229	0	0
13105.m04581	3588	1.474	162.5	1.24054	148	1.65078	170	1.45511	0	0
13108.m04770	2649	1.48662	121	1.44753	127.5	1.43363	109	1.45593	0	0
13102.m02147	4684	1.47884	212.833	1.61374	251.333	1.27568	171.5	1.45608	0	0
13109.m02629	2790	1.29484	111	1.5199	141	1.56098	125	1.45858	0	0
13101.m03397	4085	1.42613	179	1.39882	190	1.55229	182	1.45908	0	0
13108.m04583	3290	1.3058	132	1.58143	173	1.49319	141	1.46014	0	0
13101.m00145	2574	1.25177	99	1.60071	137	1.52955	113	1.46068	0	0
13101.m03396	4094	1.42299	179	1.41044	192	1.54888	182	1.46077	0	0
13103.m05826	2664	1.26552	103.587	1.59087	140.919	1.526	116.68	1.4608	0	0
13101.m02589	2712	1.44009	120	1.45272	131	1.49026	116	1.46102	0	0
13103.m03232	2807	1.48411	128	1.55712	145.333	1.3423	108.143	1.46118	0	0
13107.m03930	3884	1.49574	178.5	1.52928	197.5	1.35902	151.5	1.46135	0	0
13102.m00457	3120	1.60818	154.167	1.44831	150.25	1.33074	119.167	1.46241	0	0
13102.m03400	2837	1.47797	128.833	1.48447	140.033	1.42705	116.2	1.46317	0	0
13108.m03773	2959	1.50686	137	1.55506	153	1.33054	113	1.46415	0	0
13101.m07976	4205	1.33057	171.912	1.45975	204.1	1.60535	193.75	1.46522	0	0
13107.m04873	2507	1.40855	108.5	1.65549	138	1.33417	96	1.46607	0	0
13103.m01467	2262	1.56831	109	1.18331	89	1.6481	107	1.46657	0	0
13104.m05397	4166	1.38655	177.483	1.48744	206.043	1.53134	183.104	1.46844	0	0
13101.m05820	2622	1.47711	119	1.54847	135	1.38195	104	1.46918	0	0
13106.m02844	3834	1.50676	177.5	1.38842	177	1.51306	166.5	1.46941	0	0
13104.m04146	2235	1.44892	99.5	1.6282	121	1.33285	85.5	1.46999	0	0
13105.m00500	2168	1.44115	96	1.51206	109	1.46243	91	1.47188	0	1.08892068343411e-320
13103.m00607	2124	1.63961	107.003	1.30813	92.3857	1.47017	89.625	1.47264	0	8.47933664544836e-313
13110.m01678	3911	1.60025	192.3	1.44764	188.255	1.37333	154.159	1.47374	0	0
13104.m02669	2539	1.39935	109.167	1.46879	124	1.55749	113.5	1.47521	0	0
13103.m01362	4366	1.45196	194.778	1.42532	206.917	1.5508	194.333	1.47603	0	0
13102.m02348	2330	1.51012	108.111	1.63465	126.643	1.28598	86	1.47692	0	0
13110.m00931	3679	1.44323	163.143	1.64311	201	1.34478	142	1.47704	0	0
13105.m05227	2272	1.41816	99	1.5355	116	1.4875	97	1.48039	0	0
13101.m05267	2131	1.51199	99	1.55948	110.5	1.37337	84	1.48161	0	4.39486213945164e-319
13110.m02640	2977	1.55788	142.5	1.59617	158	1.29323	110.5	1.48243	0	0
13101.m00147	2522	1.26468	98	1.62179	136	1.56108	113	1.48252	0	0
13103.m02636	2634	1.64748	133.333	1.68604	147.667	1.11552	84.3333	1.48301	0	0
13101.m01417	2152	1.5282	101.047	1.53277	109.678	1.39033	85.8749	1.48377	0	8.89318162514244e-323
13106.m02146	5669	1.36637	238	1.64989	311	1.43507	233.5	1.48378	0	0
13110.m02641	2974	1.55945	142.5	1.59778	158	1.29454	110.5	1.48392	0	0
13103.m05824	2583	1.3052	103.587	1.64076	140.919	1.50641	111.68	1.48413	0	0
13108.m04771	2508	1.51181	116.5	1.45697	121.5	1.48645	107	1.48507	0	0
13110.m00930	3864	1.42467	169.143	1.68897	217	1.34351	149	1.48572	0	0
13109.m02628	2732	1.32233	111	1.54116	140	1.59412	125	1.48587	0	0
13105.m00032	2169	1.50551	100.333	1.6685	120.333	1.28506	80	1.48636	0	0
13109.m02976	2366	1.34118	97.5	1.6461	129.5	1.47258	100	1.48662	0	0
13112.m01307	3209	1.56188	154	1.49951	160	1.4006	129	1.48733	0	0
13106.m04577	6678	1.38411	284	1.59876	355	1.48172	284	1.48819	0	0
13110.m00782	3303	1.49773	152	1.51147	166	1.45567	138	1.48829	0	0
13103.m04568	4373	1.52695	205.167	1.50098	218.25	1.43744	180.417	1.48846	0	0
13103.m06469	8015	1.5938	392.5	1.42775	380.5	1.44538	332.5	1.48898	0	0
13110.m03471	3942	1.4531	176	1.44956	190	1.57324	178	1.49197	0	0
13106.m05072	2482	1.52109	116	1.45405	120	1.50202	107	1.49239	0	0
13112.m01951	4245	1.61005	210	1.57989	223	1.28859	157	1.49284	0	0
13104.m04266	3192	1.5804	155	1.47924	157	1.41897	130	1.49287	0	0
13109.m01754	2612	1.58452	127.167	1.61005	139.833	1.28498	96.3333	1.49318	0	0
13110.m00929	3845	1.44018	170.143	1.6895	216	1.35015	149	1.49328	0	0
13107.m09984	3230	1.55509	154.333	1.6884	181.333	1.23688	114.667	1.49346	0	0
13104.m03860	3463	1.56527	166.55	1.52038	175.067	1.39982	139.133	1.49516	0	0
13108.m01148	3250	1.45873	145.667	1.63174	176.333	1.39543	130.167	1.4953	0	0
13110.m04027	2943	1.7178	155.333	1.38809	135.833	1.38907	117.333	1.49832	0	0
13102.m00455	3189	1.64992	161.667	1.50656	159.75	1.34019	122.667	1.49889	0	0
13101.m03340	2536	1.50153	117	1.54168	130	1.4563	106	1.49984	0	0
13101.m02511	2108	1.58639	102.75	1.35892	95.25	1.55529	94.1	1.5002	0	1.69540602633007e-318
13101.m06512	2830	1.51805	132	1.60469	151	1.37887	112	1.50054	0	0
13109.m03612	3728	1.34008	153.5	1.49647	185.5	1.66823	178.5	1.50159	0	0
13104.m11893	2354	1.39641	101	1.59913	125.167	1.51215	102.167	1.50256	0	0
13106.m05557	2579	1.53329	121.5	1.65721	142.111	1.32021	97.7242	1.50357	0	0
13104.m05061	2199	1.55897	105.333	1.74375	127.5	1.20943	76.3333	1.50405	0	0
13101.m00146	2404	1.25906	93	1.66386	133	1.59423	110	1.50572	0	0
13112.m03771	2233	1.35548	93	1.50845	112	1.6539	106	1.50594	0	0
13102.m02980	4119	1.46177	185	1.57711	216	1.48026	175	1.50638	0	0
13105.m03866	2146	1.47868	97.5	1.63967	117	1.40166	86.3333	1.50667	0	0
13107.m09951	2486	1.53173	117	1.25815	104	1.73085	123.5	1.50691	0	0
13105.m04439	2435	1.51035	113	1.45742	118	1.55963	109	1.50913	0	0
13102.m02227	5400	1.4932	247.75	1.47171	264.25	1.56624	242.75	1.51038	0	0
13111.m03597	2082	1.42252	91	1.48784	103	1.62324	97	1.5112	0	3.23707364564372e-318
13103.m02998	3077	1.44908	137	1.61271	165	1.472	130	1.51126	0	0
13102.m04281	2278	1.42157	99.5	1.54466	117	1.5677	102.5	1.51131	0	0
13106.m00793	2952	1.57659	143	1.50611	147.833	1.45172	123	1.51147	0	0
13110.m00932	3062	1.44555	136	1.67954	171	1.41094	124	1.51201	0	0
13101.m00148	2406	1.27154	94	1.67498	134	1.59291	110	1.51314	0	0
13104.m04265	3534	1.59323	173	1.49778	176	1.44925	147	1.51342	0	0
13110.m03079	2145	1.63868	108	1.57033	112	1.33192	82	1.51365	0	0
13112.m03505	2686	1.42071	117.25	1.45132	129.619	1.67374	129.033	1.51526	0	0
13102.m00497	2378	1.46443	107	1.54294	122	1.5384	105	1.51526	0	0
13103.m00198	3642	1.37619	154	1.51942	184	1.655	173	1.51687	0	0
13103.m00489	2269	1.46307	102	1.63031	123	1.45875	95	1.51738	0	0
13109.m02863	2814	1.53825	133	1.72069	161	1.29385	104.5	1.5176	0	0
13105.m10414	3078	1.58606	150	1.56333	160	1.40361	124	1.51767	0	0
13101.m06000	2898	1.45997	130	1.55666	150	1.53888	128	1.5185	0	0
13107.m04207	2547	1.51208	118.333	1.53502	130	1.50928	110.333	1.5188	0	0
13109.m02004	3170	1.39886	136.25	1.6413	173	1.51675	138	1.51897	0	0
13102.m00145	2577	1.74918	138.5	1.43546	123	1.37229	101.5	1.51897	0	0
13110.m07848	2369	1.51121	110	1.54245	121.5	1.50748	102.5	1.52038	0	0
13110.m03559	4317	1.54701	205.2	1.53671	220.583	1.47761	183.083	1.52044	0	0
13107.m02849	2499	1.45213	111.5	1.4586	121.2	1.65758	118.891	1.52277	0	0
13103.m03493	3312	1.52314	155	1.42564	157	1.62003	154	1.52294	0	0
13104.m04263	3523	1.60744	174	1.51099	177	1.45378	147	1.52407	0	0
13104.m04525	2439	1.3344	100	1.63999	133	1.59992	112	1.52477	0	0
13107.m03929	3601	1.55906	172.5	1.59936	191.5	1.41745	146.5	1.52529	0	0
13110.m03139	3694	1.54747	175.64	1.47351	180.988	1.56025	165.424	1.52708	0	0
13103.m03492	3309	1.53435	156	1.42693	157	1.6215	154	1.5276	0	0
13103.m00199	3538	1.38905	151	1.52158	179	1.67411	170	1.52825	0	0
13104.m02962	2306	1.64071	116.25	1.35418	103.833	1.59147	105.333	1.52879	0	0
13103.m05823	2485	1.35668	103.587	1.69337	139.919	1.53778	109.68	1.52927	0	0
13111.m09186	2050	1.5638	98.5	1.54041	105	1.48712	87.5	1.53044	0	3.54541507455679e-320
13111.m04174	2696	1.44562	119.75	1.58033	141.667	1.57018	121.5	1.53204	0	0
13112.m00500	2816	1.62383	140.5	1.52189	142.5	1.45378	117.5	1.53317	0	0
13110.m03080	2108	1.66744	108	1.59789	112	1.33877	81	1.5347	0	0
13103.m03324	3499	1.40918	151.5	1.63309	190	1.56332	157	1.5352	0	0
13102.m06215	3847	1.47206	174	1.65735	212	1.47624	163	1.53522	0	0
13102.m06213	3913	1.4805	178	1.66782	217	1.46025	164	1.53619	0	0
13109.m03522	2999	1.56273	144	1.54936	154.5	1.50448	129.5	1.53886	0	0
13106.m03198	3336	1.39511	143	1.55061	172	1.67104	160	1.53892	0	0
13102.m00341	2498	1.57649	121	1.40862	117	1.63187	117	1.53899	0	0
13108.m00612	2577	1.40187	111	1.55216	133	1.66297	123	1.539	0	0
13112.m02227	2123	1.27241	83	1.57244	111	1.77242	108	1.53909	0	0
13109.m02977	2266	1.41473	98.5	1.66565	125.5	1.53756	100	1.53932	0	0
13105.m03897	3588	1.6146	178	1.40818	168	1.60061	164.833	1.54113	0	0
13101.m06145	2630	1.54686	125	1.8182	159	1.25852	95	1.5412	0	0
13108.m04109	2727	1.59329	133.5	1.48333	134.5	1.5502	121.333	1.54227	0	0
13104.m06062	2652	1.64448	134	1.40621	124	1.57652	120	1.5424	0	0
13107.m00577	4826	1.53536	227.666	1.50186	241	1.59671	221.166	1.54464	0	0
13102.m04295	3019	1.57843	146.417	1.34235	134.75	1.71378	148.5	1.54486	0	0
13112.m04498	2082	1.45379	93	1.56007	108	1.62324	97	1.5457	0	0
13103.m05577	3185	1.44763	141.667	1.51533	160.478	1.67734	153.333	1.54676	0	0
13101.m07199	2667	1.62913	133.5	1.52234	135	1.48927	114	1.54692	0	0
13111.m04341	2469	1.41046	107	1.68096	138	1.55226	110	1.54789	0	0
13107.m04648	2176	1.59913	106.917	1.40629	101.75	1.63985	102.417	1.54843	0	0
13101.m06729	2146	1.62275	107	1.69573	121	1.3313	82	1.54993	0	0
13111.m03207	3228	1.64343	163	1.52796	164	1.4787	137	1.55003	0	0
13109.m02498	3235	1.63317	162.333	1.55564	167.333	1.46293	135.833	1.55058	0	0
13110.m03558	4201	1.55874	201.2	1.5863	221.583	1.51012	182.083	1.55172	0	0
13112.m01135	5310	1.52617	249	1.61248	284.7	1.52553	232.5	1.55473	0	0
13103.m03267	2073	1.3816	88	1.75544	121	1.52945	91	1.5555	0	0
13103.m05592	3315	1.6903	172.167	1.37899	152	1.59754	152	1.55561	0	0
13112.m03889	2617	1.38044	111	1.52269	132.5	1.76403	132.5	1.55572	0	0
13111.m01411	2934	1.35276	121.95	1.76648	172.333	1.5485	130.4	1.55591	0	0
13106.m00137	4214	1.45971	189	1.53799	215.5	1.67013	202	1.55594	0	0
13112.m01806	3599	1.69106	187	1.61278	193	1.36499	141	1.55628	0	0
13102.m06179	2586	1.53543	122	1.65143	142	1.48203	110	1.5563	0	0
13111.m01945	2759	1.38135	117.1	1.78878	164.1	1.49897	118.7	1.55637	0	0
13111.m02820	3403	1.60674	168	1.51124	171	1.55111	151.5	1.55637	0	0
13104.m01642	4329	1.51115	201	1.75071	252	1.40846	175	1.55677	0	0
13103.m00962	3109	1.52838	146	1.66383	172	1.47927	132	1.55716	0	0
13101.m01359	2348	1.49701	108	1.49861	117	1.67677	113	1.55746	0	0
13104.m03372	2257	1.45642	101	1.65453	124.167	1.5617	101.167	1.55755	0	0
13101.m06879	4754	1.54245	225.306	1.71483	271.069	1.41609	193.222	1.55779	0	0
13107.m00579	4791	1.54657	227.666	1.51911	242	1.60837	221.166	1.55802	0	0
13106.m00022	2308	1.61461	114.5	1.32912	102	1.73214	114.743	1.55862	0	0
13101.m01055	2711	1.47787	123.103	1.47494	132.954	1.72509	134.229	1.5593	0	0
13106.m02063	3773	1.80284	209	1.42681	179	1.44979	157	1.55982	0	0
13101.m06648	2029	1.5078	94	1.76387	119	1.40807	82	1.55991	0	0
13111.m03209	3124	1.63564	157	1.54994	161	1.49447	134	1.56002	0	0
13101.m07347	4522	1.5762	219	1.50972	227	1.5949	207	1.56027	0	0
13107.m00410	4016	1.58435	195.5	1.64003	219	1.46184	168.5	1.56207	0	0
13104.m04275	2772	1.38544	118	1.69251	156	1.60883	128	1.56226	0	0
13102.m06060	3060	1.61135	151.5	1.46278	148.833	1.61397	141.75	1.5627	0	0
13101.m03537	3540	1.51238	164.5	1.63117	192	1.54522	157	1.56292	0	0
13101.m05266	2817	1.57127	136	1.56405	146.5	1.55839	126	1.56457	0	0
13106.m01440	1939	1.46029	87	1.67512	108	1.56327	87	1.56623	0	3.41619346139476e-313
13104.m11848	3022	1.47545	137	1.51269	152	1.71785	149	1.56866	0	0
13109.m03254	2068	1.60527	102	1.49792	103	1.60896	95.5	1.57072	0	0
13102.m00653	3603	1.74639	193.333	1.5623	187.167	1.40377	145.167	1.57082	0	0
13103.m02576	2345	1.37401	99	1.62236	126.5	1.72349	116	1.57329	0	0
13103.m04685	2915	1.63762	146.674	1.42009	137.643	1.66229	139.076	1.57333	0	0
13108.m03422	3258	1.63829	164	1.73543	188	1.34745	126	1.57372	0	0
13104.m03976	2408	1.29752	96	1.76102	141	1.66393	115	1.57415	0	0
13103.m05841	2608	1.72214	138	1.46452	127	1.53633	115	1.57433	0	0
13107.m04662	2958	1.48537	135	1.77926	175	1.46055	124	1.57506	0	0
13106.m02062	3914	1.82105	219	1.44457	188	1.45988	164	1.57516	0	0
13111.m02060	3218	1.87104	185	1.45794	156	1.39668	129	1.57522	0	0
13110.m00781	3120	1.58558	152	1.60013	166	1.54105	138	1.57558	0	0
13111.m03208	3211	1.68254	166	1.53605	164	1.50823	139	1.57561	0	0
13112.m04119	2159	1.54891	102.75	1.56015	112	1.6178	100.25	1.57562	0	0
13103.m02575	2342	1.37577	99	1.6116	125.5	1.74057	117	1.57598	0	0
13104.m00971	2090	1.72275	110.629	1.42954	99.344	1.57744	94.625	1.57658	0	0
13102.m02363	2622	1.78742	144	1.38788	121	1.5547	117	1.57667	0	0
13103.m03231	2766	1.66495	141.5	1.67263	153.833	1.39368	110.643	1.57709	0	0
13101.m00662	2311	1.63364	116	1.81649	139.583	1.28148	85	1.5772	0	0
13104.m03269	2228	1.66528	114	1.51858	112.5	1.54815	99	1.57734	0	0
13106.m05009	2283	1.71783	120.5	1.43589	109	1.57953	103.5	1.57775	0	0
13106.m00590	1947	1.75518	105	1.52922	99	1.44948	81	1.57796	0	2.57524306910062e-317
13102.m05527	2304	1.55385	110	1.59249	122	1.58781	105	1.57805	0	0
13104.m00970	2055	1.72042	108.629	1.40998	96.344	1.60431	94.625	1.57823	0	0
13110.m03904	3671	1.76428	199	1.5279	186.5	1.44262	152	1.57827	0	0
13105.m04766	2569	1.55192	122.5	1.55114	132.5	1.63424	120.5	1.5791	0	0
13111.m02619	2484	1.72295	131.5	1.62238	134	1.39561	99.5	1.58031	0	0
13105.m10341	2594	1.5056	120	1.5304	132	1.70579	127	1.5806	0	0
13107.m04592	2254	1.59554	110.5	1.54776	116	1.59985	103.5	1.58105	0	0
13108.m00963	2216	1.46868	100	1.56073	115	1.71376	109	1.58106	0	0
13107.m00064	3664	1.51893	171	1.73192	211	1.49292	157	1.58126	0	0
13108.m04552	2599	1.5601	124.583	1.57181	135.833	1.61314	120.333	1.58168	0	0
13112.m04421	2261	1.62658	113	1.58066	118.833	1.54096	100	1.58273	0	0
13111.m09233	2509	1.70578	131.5	1.65417	138	1.38865	100	1.58286	0	0
13101.m00665	2881	1.61773	143.202	1.59888	153.164	1.53469	126.902	1.58376	0	0
13102.m01551	2090	1.51051	97	1.64044	114	1.60036	96	1.58377	0	0
13107.m00411	3941	1.6145	195.5	1.66361	218	1.48082	167.5	1.58631	0	0
13103.m01361	3675	1.57441	177.778	1.5542	189.917	1.63382	172.333	1.58748	0	0
13109.m02375	2056	1.76502	111.5	1.66756	114	1.33027	78.5	1.58762	0	0
13107.m00104	2879	1.41685	125.333	1.70534	163.25	1.64585	136	1.58935	0	0
13111.m00677	2555	1.55406	122	1.60084	136	1.61592	118.5	1.59027	0	0
13101.m05835	2092	1.70353	109.5	1.71075	119	1.35734	81.5	1.59054	0	0
13101.m05798	2684	1.74614	144	1.53922	137.367	1.49282	115	1.59272	0	0
13107.m00578	4831	1.60788	238.666	1.52521	245	1.64554	228.166	1.59287	0	0
13102.m03538	2958	1.69442	154	1.53017	150.5	1.55478	132	1.59312	0	0
13104.m00972	2055	1.73625	109.629	1.43925	98.344	1.60431	94.625	1.59327	0	0
13101.m02119	2790	1.52815	131	1.44445	134	1.81074	145	1.59444	0	0
13106.m00023	2207	1.67375	113.5	1.36269	100	1.74826	110.743	1.5949	0	0
13107.m09948	2023	1.75428	109.043	1.56076	104.986	1.46994	85.35	1.59499	0	0
13106.m00635	2242	1.62585	112	1.62312	121	1.53848	99	1.59582	0	0
13101.m07252	2668	1.63462	134	1.60067	142	1.55401	119	1.59644	0	0
13111.m00620	3284	1.60273	161.721	1.8281	199.619	1.35969	128.159	1.59684	0	0
13109.m02173	2280	1.6204	113.517	1.36061	103.15	1.81006	118.45	1.59703	0	0
13104.m03977	2371	1.31776	96	1.7885	141	1.68989	115	1.59872	0	0
13101.m00233	2288	1.33712	94	1.78765	136	1.67506	110	1.59994	0	0
13111.m00138	1953	1.64147	98.5	1.61692	105	1.54315	86.5	1.60051	0	0
13103.m02269	2025	1.88044	117	1.52972	103	1.39365	81	1.60127	0	0
13103.m12856	1881	1.47071	85	1.75875	110	1.57443	85	1.6013	0	6.98630678658025e-314
13104.m03169	1882	1.48723	86	1.70988	107	1.61062	87	1.60257	0	8.95905585372504e-314
13104.m05355	2968	1.51326	138	1.39835	138	1.90758	162.5	1.6064	0	0
13110.m01355	4865	1.47176	220	1.78655	289	1.56123	218	1.60651	0	0
13107.m05247	2904	1.6811	150	1.54309	149	1.59569	133	1.60662	0	0
13101.m00050	2503	1.6882	129.833	1.44185	120	1.69022	121.426	1.60676	0	0
13106.m04882	3345	1.59892	164.333	1.71427	190.667	1.51031	145	1.60783	0	0
13107.m09979	2020	1.75689	109.043	1.57796	105.986	1.48937	86.35	1.60807	0	0
13103.m03266	2166	1.42746	95	1.80503	130	1.59246	99	1.60832	0	0
13103.m12998	3632	1.62192	181	1.7389	210	1.4677	153	1.60951	0	0
13105.m10383	1999	1.55485	95.5	1.55714	103.5	1.7255	99	1.6125	0	0
13104.m02267	2741	1.4961	126	1.76652	161	1.57618	124	1.61293	0	0
13103.m00110	1886	1.51858	88	1.75409	110	1.57025	85	1.61431	0	4.70236859742323e-318
13107.m10050	2886	1.66903	148	1.57355	151	1.60564	133	1.61607	0	0
13101.m04843	1982	1.72418	105	1.6843	111	1.44146	82	1.61665	0	0
13101.m06730	2043	1.70456	107	1.78122	121	1.36431	80	1.6167	0	0
13101.m06414	2025	1.80008	112	1.57428	106	1.47967	86	1.61801	0	0
13107.m05245	2870	1.67833	148	1.56137	149	1.61459	133	1.6181	0	0
13110.m00501	2120	1.67336	109	1.58176	111.5	1.60237	97.5	1.61916	0	0
13105.m00391	2016	1.6386	101.5	1.32024	88.5	1.90106	110	1.61997	0	0
13102.m05715	4570	1.53828	216	1.59916	243	1.723	226	1.62015	0	0
13107.m01368	2229	1.72294	118	1.57862	117	1.56309	100	1.62155	0	0
13105.m04462	1861	1.59728	91.3333	1.47868	91.5	1.79105	95.6667	1.62234	0	1.03460751405299e-312
13101.m00157	2126	1.59464	104.167	1.66453	117.667	1.60877	98.1667	1.62265	0	0
13105.m03911	2127	1.55309	101.5	1.56241	110.5	1.75271	107	1.62274	0	0
13104.m03342	3603	1.49045	165	1.64438	197	1.73577	179.5	1.62354	0	0
13101.m04672	2642	1.73324	140.7	1.51018	132.667	1.62909	123.533	1.62417	0	0
13107.m00409	3632	1.68017	187.5	1.65609	200	1.53965	160.5	1.6253	0	0
13111.m03167	1910	1.60174	94	1.77141	112.5	1.50492	82.5	1.62602	0	0
13101.m04224	2376	1.46567	107	1.96194	155	1.45172	99	1.62644	0	0
13109.m03988	2542	1.57481	123	1.79833	152	1.50768	110	1.62694	0	0
13101.m15075	2909	1.79009	160	1.58179	153	1.50911	126	1.62699	0	0
13101.m05559	3463	1.5648	166.5	1.57625	181.5	1.74055	173	1.6272	0	0
13101.m04042	3524	1.49616	162	1.51056	177	1.8785	190	1.6284	0	0
13108.m03918	1992	1.84624	113	1.44938	96	1.59164	91	1.62909	0	0
13103.m02574	2350	1.45418	105	1.6701	130.5	1.7643	119	1.62953	0	0
13105.m04724	3117	1.72493	165.2	1.73755	180.083	1.42796	127.75	1.63015	0	0
13101.m03499	3224	1.69342	167.75	1.63889	175.689	1.55942	144.3	1.63058	0	0
13103.m05842	2522	1.80668	140	1.52639	128	1.56108	113	1.63138	0	0
13104.m05547	2959	1.46287	133	1.74817	172	1.68377	143	1.6316	0	0
13101.m04182	2794	1.64244	141	1.66304	154.5	1.58993	127.5	1.6318	0	0
13109.m03435	1828	1.64985	92.6667	1.65208	100.417	1.59466	83.6667	1.6322	0	3.32268845238547e-312
13104.m01606	2130	1.78774	117	1.63787	116	1.47216	90	1.63259	0	0
13104.m03326	2883	1.62561	144	1.7421	167	1.53178	126.75	1.63316	0	0
13103.m04676	2341	1.50843	108.5	1.59302	124	1.80085	121	1.6341	0	0
13107.m00413	3751	1.6876	194.5	1.67571	209	1.54654	166.5	1.63662	0	0
13104.m05968	2384	1.76109	129	1.61475	128	1.53453	105	1.63679	0	0
13102.m04280	2114	1.54725	100.5	1.66449	117	1.7058	103.5	1.63918	0	0
13111.m03829	2359	1.5866	115	1.71473	134.5	1.61726	109.5	1.63953	0	0
13103.m00488	2125	1.62347	106	1.74079	123	1.55761	95	1.64062	0	0
13102.m04296	2769	1.67392	142.417	1.43096	131.75	1.81818	144.5	1.64102	0	0
13104.m00134	1920	1.6612	98	1.73869	111	1.5243	84	1.6414	0	0
13101.m00044	4165	1.56283	200	1.66801	231	1.69396	202.5	1.6416	0	0
13111.m03309	2587	1.61032	128	1.81355	156	1.50166	111.5	1.64184	0	0
13101.m05998	2654	1.68003	137	1.54113	136	1.70661	130	1.64259	0	0
13104.m01170	2400	1.54978	114.283	1.92603	153.7	1.45389	100.15	1.64323	0	0
13107.m00414	3570	1.70023	186.5	1.67643	199	1.55663	159.5	1.64443	0	0
13102.m05246	3696	1.59824	181.5	1.67217	205.5	1.66382	176.5	1.64474	0	0
13107.m09982	2845	1.74265	152.333	1.8746	177.333	1.31854	107.667	1.64526	0	0
13105.m03544	1930	1.75799	104.25	1.56736	100.583	1.61268	89.3333	1.64601	0	0
13107.m01678	3314	1.70881	174	1.61006	177.417	1.61993	154.083	1.64627	0	0
13108.m04913	2562	1.60698	126.5	1.54795	131.867	1.78603	131.333	1.64698	0	0
13107.m04556	3633	1.62148	181	1.64736	199	1.67828	175	1.64904	0	0
13101.m06146	2458	1.65511	125	1.94543	159	1.34659	95	1.64904	0	0
13108.m03182	3300	1.58785	161	1.71334	188	1.64704	156	1.64941	0	0
13108.m00808	3171	1.63705	159.5	1.63604	172.5	1.68108	153	1.65139	0	0
13112.m00979	2347	1.50458	108.5	1.74271	136	1.70717	115	1.65149	0	0
13103.m02624	3700	1.88239	214	1.7045	209.7	1.37011	145.5	1.65233	0	0
13109.m02374	1982	1.84734	112.5	1.72982	114	1.37994	78.5	1.65237	0	0
13107.m00015	1962	1.78323	107.5	1.54819	101	1.62634	91.5833	1.65258	0	0
13107.m00821	3342	1.89373	194.458	1.7758	197.333	1.28926	123.667	1.65293	0	0
13104.m03343	3531	1.52084	165	1.66939	196	1.77117	179.5	1.6538	0	0
13104.m05841	2175	1.75075	117	1.70769	123.5	1.50578	94	1.65474	0	0
13108.m03170	3725	1.57366	180.111	1.76815	219	1.62748	174	1.65643	0	0
13104.m05120	2835	1.53833	134	1.60186	151	1.83116	149	1.65712	0	0
13106.m00681	3536	1.59326	173.102	1.69651	199.466	1.68795	171.309	1.65924	0	0
13102.m00649	6900	1.63202	346	1.73038	397	1.61582	320	1.65941	0	0
13102.m01084	2430	1.634	122	1.69557	137	1.64886	115	1.65948	0	0
13111.m09187	1889	1.68847	98	1.69558	106.5	1.59543	86.5	1.65982	0	0
13107.m01329	2181	1.43256	96	1.89604	137.5	1.6534	103.5	1.66067	0	0
13106.m05015	2283	1.72495	121	1.59397	121	1.66346	109	1.6608	0	0
13106.m04828	4464	1.60397	220	1.69103	251	1.69367	217	1.66289	0	0
13102.m04692	3371	1.76681	183	1.82892	205	1.3953	135	1.66368	0	0
13108.m00987	2105	1.85536	120	1.65018	115.5	1.48965	90	1.66506	0	0
13106.m00519	3785	1.77133	206	1.77985	224	1.4452	157	1.66546	0	0
13103.m01746	2103	1.772	114.5	1.65175	115.5	1.5739	95	1.66588	0	0
13101.m04673	2483	1.76559	134.7	1.57055	129.667	1.66325	118.533	1.66646	0	0
13107.m02939	1773	1.63373	89	1.78955	105.5	1.57645	80.2222	1.66657	0	1.30338838558015e-312
13102.m02983	3683	1.6083	182	1.77198	217	1.62712	172	1.66913	0	0
13110.m03977	2498	1.55695	119.5	1.7698	147	1.68069	120.5	1.66915	0	0
13105.m03046	2530	1.53082	119	1.60477	135	1.87289	136	1.66949	0	0
13107.m04872	2213	1.59568	108.5	1.9026	140	1.51141	96	1.6699	0	0
13104.m01365	2315	1.56052	111	1.73433	133.5	1.71572	114	1.67019	0	0
13102.m02986	3050	1.76602	165.5	1.46922	149	1.77633	155.5	1.67052	0	0
13104.m00760	2490	1.84297	141	1.63055	135	1.53917	110	1.6709	0	0
13112.m00809	2970	1.66566	152	1.59993	158	1.74792	149	1.67117	0	0
13109.m01282	2639	1.67725	136	1.5157	133	1.82193	138	1.67163	0	0
13101.m01916	2164	1.65813	110.25	1.55853	112.143	1.80324	112	1.6733	0	0
13104.m05291	2228	1.73832	119	1.59282	118	1.68889	108	1.67334	0	0
13105.m03047	2175	1.54126	103	1.59015	115	1.89023	118	1.67388	0	0
13101.m04671	2569	1.79516	141.7	1.5531	132.667	1.67538	123.533	1.67455	0	0
13103.m05878	3966	1.74793	213	1.66829	220	1.60765	183	1.67462	0	0
13103.m01318	1780	1.79186	98	1.94302	115	1.29186	66	1.67558	0	1.27265875646601e-318
13103.m01825	4217	1.61302	209	1.70449	239	1.71025	207	1.67592	0	0
13109.m03603	2448	1.5821	119	1.69538	138	1.7506	123	1.67603	0	0
13109.m03179	2665	1.75044	143.333	1.61376	143	1.66471	127.333	1.6763	0	0
13102.m04607	2346	1.48441	107	1.66654	130	1.87869	126.5	1.67655	0	0
13109.m03604	2445	1.58404	119	1.69746	138	1.75275	123	1.67808	0	0
13108.m03112	3677	1.89417	214	1.70944	209	1.43079	151	1.67813	0	0
13107.m04237	3748	1.75408	202	1.63693	204	1.64538	177	1.6788	0	0
13110.m01354	5479	1.59196	268	1.82237	332	1.62791	256	1.68075	0	0
13112.m02046	2271	1.80572	126	1.84076	139	1.3961	91	1.68086	0	0
13101.m00726	2166	1.59274	106	1.77726	128	1.67289	104	1.68097	0	0
13108.m03774	2564	1.72631	136	1.7829	152	1.53551	113	1.68157	0	0
13103.m05950	3009	1.55754	144	1.73911	174	1.74843	151	1.68169	0	0
13111.m00616	3156	1.71186	166	1.90587	200	1.42964	129.5	1.68246	0	0
13104.m00109	2952	1.7585	159.5	1.83891	180.5	1.45172	123	1.68304	0	0
13101.m00910	2043	1.52933	96	1.75914	119.5	1.76508	103.5	1.68452	0	0
13106.m03895	2943	1.61458	146	1.45621	142.5	1.98298	167.5	1.68459	0	0
13111.m00201	3358	1.59435	164.5	1.75988	196.5	1.70159	164	1.68527	0	0
13106.m05071	2737	1.89664	159.5	1.70866	155.5	1.45119	114	1.68549	0	0
13112.m03332	5143	1.7719	280	1.79524	307	1.49039	220	1.68584	0	0
13112.m00652	3205	1.68569	166	1.82981	195	1.54367	142	1.68639	0	0
13103.m00197	3095	1.53529	146	1.7005	175	1.82367	162	1.68649	0	0
13103.m04684	2687	1.74024	143.674	1.5294	136.643	1.79038	138.076	1.68667	0	0
13104.m05421	1893	1.47858	86	1.42986	90	2.15342	117	1.68729	0	0
13102.m01174	2685	1.70306	140.5	1.55694	139	1.8037	139	1.6879	0	0
13108.m02790	2177	1.89864	127	1.51962	110	1.64843	103	1.6889	0	0
13101.m05335	1839	1.80516	102	1.63538	100	1.62933	86	1.68996	0	0
13109.m07534	1923	1.59938	94.5	1.7047	109	1.76652	97.5	1.6902	0	0
13102.m06133	2591	1.57015	125	1.87459	161.5	1.62709	121	1.69061	0	0
13106.m01240	2702	1.77004	146.95	1.62413	145.917	1.67845	130.167	1.69087	0	0
13103.m06089	2451	1.78598	134.5	1.63809	133.5	1.64895	116	1.69101	0	0
13111.m00107	2045	1.7029	107	1.73536	118	1.63558	96	1.69128	0	0
13101.m02923	2220	1.7006	116	1.57147	116	1.80484	115	1.6923	0	0
13101.m05797	2832	1.87324	163	1.64603	155	1.56244	127	1.6939	0	0
13112.m02228	2379	1.77847	130	1.70663	135	1.60366	109.5	1.69625	0	0
13102.m05311	2192	1.7149	115.5	1.57782	115	1.7961	113	1.69627	0	0
13104.m04218	3997	1.57967	194	1.70802	227	1.80438	207	1.69736	0	0
13103.m05190	2606	1.62355	130	1.73108	150	1.73805	130	1.69756	0	0
13107.m03401	1931	1.69149	100.358	1.89634	121.758	1.50572	83.4512	1.69785	0	0
13106.m03679	1775	1.76635	96.3333	1.41478	83.5	1.914	97.5095	1.69838	0	1.03526268396752e-316
13106.m03428	1907	1.82613	107	1.46667	93	1.80621	98.8611	1.69967	0	0
13106.m10560	3440	1.78341	188.5	1.69607	194	1.62052	160	1.7	0	0
13112.m00788	5389	1.64558	272.476	1.7696	317.091	1.68501	260.627	1.70007	0	0
13106.m01287	2074	1.58232	100.833	1.6253	112.083	1.89425	112.76	1.70062	0	0
13101.m02216	2864	1.81821	160	1.73265	165	1.55107	127.5	1.70064	0	0
13108.m04166	2382	1.66693	122	1.85599	147	1.5797	108	1.70087	0	0
13102.m05468	2133	1.80811	118.5	1.69478	120.2	1.60077	98	1.70122	0	0
13112.m03331	5321	1.76768	289	1.78605	316	1.55184	237	1.70186	0	0
13105.m04716	2637	1.51807	123	1.76205	154.5	1.82772	138.333	1.70262	0	0
13101.m01721	2382	1.88554	138	1.71711	136	1.50657	103	1.70307	0	0
13103.m03547	3749	1.92225	221.425	1.59558	198.899	1.59343	171.457	1.70375	0	0
13107.m09971	4591	1.79	252.5	1.58201	241.5	1.74168	229.5	1.70456	0	0
13101.m07334	2935	1.64413	148.268	1.85161	180.7	1.6186	136.35	1.70478	0	0
13104.m04996	2083	1.71871	110	1.67482	116	1.72282	103	1.70545	0	0
13104.m04997	2392	1.70077	125	1.51505	120.5	1.90083	130.5	1.70555	0	0
13108.m03313	1901	1.78033	103.988	1.63817	103.548	1.69969	92.7381	1.70606	0	0
13110.m00623	1896	1.74333	101.56	1.59381	100.479	1.78196	96.9714	1.70637	0	0
13105.m00070	4592	1.75299	247.333	1.62206	247.667	1.74509	230	1.70671	0	0
13101.m08139	5190	1.67747	267.5	1.7587	303.5	1.685	251	1.70706	0	0
13101.m02924	2213	1.72069	117	1.59003	117	1.81055	115	1.70709	0	0
13101.m07324	2787	1.86845	160	1.71578	159	1.53766	123	1.7073	0	0
13107.m01328	2064	1.43493	91	1.97438	135.5	1.71336	101.5	1.70756	0	0
13103.m00461	2652	1.80402	147	1.68971	149	1.62907	124	1.7076	0	0
13104.m02386	1936	1.71472	102	1.42917	92	1.97961	110	1.70783	0	0
13104.m01644	3830	1.64005	193	1.91598	244	1.57377	173	1.70993	0	0
13103.m04677	2247	1.57154	108.5	1.67304	125	1.89169	122	1.71209	0	0
13110.m00328	3875	1.63413	194.563	1.84454	237.661	1.65762	184.359	1.71209	0	0
13104.m05395	3521	1.7772	192.267	1.69093	197.967	1.66966	168.733	1.7126	0	0
13112.m04378	3154	1.72671	167.333	1.57731	165.417	1.83467	166.083	1.7129	0	0
13110.m01034	1844	2.0003	113.333	1.71521	105.167	1.42337	75.3333	1.71296	0	0
13102.m02362	2383	1.93938	142	1.48922	118	1.71062	117	1.71307	0	0
13111.m23058	2133	1.70893	112	1.68021	119.167	1.7505	107.167	1.71321	0	0
13101.m02724	5381	1.81349	299.833	1.72422	308.5	1.60253	247.5	1.71341	0	0
13106.m05432	2307	1.56687	111.067	1.77684	136.3	1.79654	118.958	1.71342	0	0
13103.m01509	2129	1.63571	107	1.62451	115	1.88198	115	1.71407	0	0
13103.m04399	3410	1.72752	181	1.8521	210	1.56326	153	1.71429	0	0
13102.m03516	2275	1.75963	123	1.8838	142.5	1.50085	98	1.71476	0	0
13101.m07742	3575	1.76613	194	1.64632	195.7	1.73475	178	1.71574	0	0
13104.m00133	1855	1.73696	99	1.81583	112	1.5965	85	1.71643	0	0
13101.m07336	2840	1.66475	145.268	1.85001	174.7	1.63594	133.35	1.7169	0	0
13103.m07042	2315	1.75735	125	1.75381	135	1.64047	109	1.71721	0	0
13102.m05467	2113	1.82523	118.5	1.71082	120.2	1.61592	98	1.71732	0	0
13101.m01472	2246	1.7099	118	1.56667	117	1.87702	121	1.71786	0	0
13104.m06144	2463	1.75085	132.5	1.7339	142	1.66921	118	1.71799	0	0
13102.m04859	3018	1.7207	159.561	1.78375	179	1.64962	142.893	1.71803	0	0
13107.m02483	2329	1.96007	140.263	1.72564	133.634	1.46847	98.1615	1.71806	0	0
13102.m04999	1741	1.61702	86.5	1.65834	96	1.88448	94.1667	1.71995	0	9.92582329085877e-318
13105.m00168	1785	1.71391	94	1.65116	98	1.79574	92	1.72027	0	0
13109.m01301	3111	1.86914	178.667	1.63118	168.733	1.66068	148.283	1.72033	0	0
13107.m03952	3543	1.68585	183.524	1.82729	215.268	1.6488	167.667	1.72065	0	0
13108.m00147	3196	1.69044	166	1.87261	199	1.60252	147	1.72186	0	0
13101.m04918	2182	1.60965	107.917	1.64363	119.25	1.91344	119.833	1.72224	0	0
13105.m03784	1967	1.80352	109	1.57483	103	1.789	101	1.72245	0	0
13102.m00346	3512	1.73295	187	1.79831	210	1.6369	165	1.72272	0	0
13105.m04016	2319	1.73326	123.5	1.61462	124.5	1.82169	121.25	1.72319	0	0
13106.m05431	2263	1.58296	110.067	1.77152	133.3	1.81608	117.958	1.72352	0	0
13102.m06112	1963	1.69113	102	1.77721	116	1.7039	96	1.72408	0	0
13108.m04200	2152	1.89801	125.5	1.71196	122.5	1.56235	96.5	1.72411	0	0
13101.m05887	2377	1.5472	113	1.79663	142	1.8322	125	1.72535	0	0
13102.m06467	2028	1.73322	108	1.73508	117	1.70942	99.5	1.7259	0	0
13109.m03994	2131	1.80217	118	1.80645	128	1.56957	96	1.72607	0	0
13112.m01950	3601	1.81665	201	1.80398	216	1.55774	161	1.72612	0	0
13107.m04871	2122	1.67945	109.5	1.95584	138	1.54339	94	1.72623	0	0
13104.m01337	2606	1.75157	140.25	1.64164	142.25	1.78818	133.75	1.72713	0	0
13101.m07057	3197	1.80189	177	1.75914	187	1.62381	149	1.72828	0	0
13106.m01164	1774	1.78875	97.5	1.57663	93	1.82651	93	1.73063	0	0
13110.m01895	4704	1.75737	254	1.83491	287	1.59985	216	1.73071	0	0
13108.m00146	3192	1.69256	166	1.87495	199	1.62636	149	1.73129	0	0
13103.m05535	2602	1.65107	132	1.884	163	1.66038	124	1.73182	0	0
13103.m00460	2738	1.83057	154	1.70255	155	1.66698	131	1.73336	0	0
13101.m02725	5288	1.83307	297.833	1.74317	306.5	1.62412	246.5	1.73345	0	0
13102.m00001	2164	1.91005	127	1.58434	114	1.70664	106	1.73368	0	0
13106.m02157	1737	1.78157	95.0833	1.60733	92.8333	1.81527	90.5	1.73472	0	1.27567749756210e-320
13107.m03951	3630	1.71418	191.19	1.84702	222.935	1.64448	171.333	1.73523	0	0
13112.m03855	1839	1.73887	98.254	1.66536	101.833	1.80774	95.4167	1.73732	0	0
13104.m00479	2147	1.82538	120.417	1.69961	121.333	1.6904	104.167	1.73846	0	0
13105.m03898	3151	1.80237	174.5	1.62733	170.5	1.78942	161.833	1.73971	0	0
13102.m04982	3147	1.65471	160	1.81576	190	1.74926	158	1.73991	0	0
13107.m09983	2016	1.89421	117.333	1.91447	128.333	1.41139	81.6667	1.74003	0	0
13112.m01692	3369	1.71956	178	1.77645	199	1.72706	167	1.74102	0	0
13101.m15110	2564	1.47244	116	1.94711	166	1.80728	133	1.74228	0	0
13102.m01365	3302	2.08628	211.667	2.01439	221.167	1.12901	107	1.74323	0	0
13104.m02936	1688	2.21729	115	1.55006	87	1.46548	71	1.74428	0	1.34450648919812e-315
13112.m03786	2368	1.63555	119	1.68916	133	1.91273	130	1.74581	0	0
13108.m04696	1770	1.87553	102	1.50373	88.5	1.86016	94.5	1.74648	0	0
13106.m03684	2778	1.90965	163	1.76915	163.417	1.56355	124.667	1.74745	0	0
13103.m02625	3424	2.00561	211	1.79798	204.7	1.43984	141.5	1.74781	0	0
13104.m06232	1717	1.90499	100.5	1.38375	79	1.95479	96.3333	1.74784	0	5.60724488712502e-318
13102.m05769	2478	1.51041	115	1.63845	135	2.09497	149	1.74794	0	0
13106.m01200	1729	1.62824	86.5	1.86118	107	1.75717	87.2	1.74887	0	0
13107.m04719	2142	1.86889	123	1.55849	111	1.82176	112	1.74971	0	0
13103.m05008	2343	1.89609	136.5	1.61519	125.833	1.73983	117	1.75037	0	0
13102.m06646	4227	1.63423	212.25	1.75263	246.333	1.86968	226.833	1.75218	0	0
13102.m05199	2046	1.62253	102	1.77861	121	1.85615	109	1.75243	0	0
13109.m04021	2352	1.68819	122	1.77737	139	1.79242	121	1.75266	0	0
13102.m00456	1698	1.95506	102	1.57635	89	1.72701	84.1667	1.75281	0	2.66748512517918e-318
13101.m00911	1899	1.66244	97	1.82918	115.5	1.7705	96.5	1.75404	0	0
13107.m02269	3336	1.62925	167	1.88417	209	1.75459	168	1.75601	0	0
13102.m05532	2955	1.58049	143.5	1.72001	169	1.97492	167.5	1.75847	0	0
13107.m01056	2181	1.81309	121.5	1.70988	124	1.75724	110	1.76007	0	0
13101.m07883	2378	1.80659	132	1.83382	145	1.64096	112	1.76046	0	0
13103.m00438	1684	1.91334	99	1.58946	89	1.7793	86	1.7607	0	1.63033214605067e-317
13107.m04235	4088	1.83111	230	1.72149	234	1.73013	203	1.76091	0	0
13103.m01804	3628	1.8121	202	1.73252	209	1.73822	181	1.76095	0	0
13101.m05452	2872	1.81126	159.833	1.78542	170.5	1.68727	139.083	1.76132	0	0
13106.m01381	2469	1.76527	133.917	1.73781	142.667	1.78157	126.25	1.76155	0	0
13102.m06643	4184	1.66658	214.25	1.76346	245.333	1.85559	222.833	1.76188	0	0
13108.m00241	1798	2.06354	114	1.67267	100	1.55022	80	1.76214	0	0
13105.m05383	1933	1.71738	102	1.78923	115	1.78442	99	1.76368	0	0
13106.m00974	1956	2.0785	124.917	1.71053	111.25	1.50367	84.4167	1.76423	0	0
13102.m02474	2489	2.0867	159.583	1.81044	149.833	1.39747	99.8333	1.76487	0	0
13102.m05366	3765	1.83261	212	1.86119	233	1.60094	173	1.76491	0	0
13108.m03006	2272	1.70466	119	1.7837	134.75	1.80953	118	1.76596	0	0
13102.m06143	1708	1.6959	89	1.58473	90	2.01948	99	1.7667	0	6.71929278344095e-322
13105.m04201	2074	2.10278	134	1.55158	107	1.6463	98	1.76689	0	0
13101.m06030	1819	1.77133	99	2.0171	122	1.51317	79	1.7672	0	0
13107.m00803	1967	1.79318	108.375	1.815	118.708	1.69411	95.6429	1.76743	0	0
13102.m06645	4238	1.65303	215.25	1.77647	250.333	1.87305	227.833	1.76752	0	0
13102.m03695	4871	1.72719	258.5	1.83374	297	1.74528	244	1.76874	0	0
13104.m05320	1689	1.97511	102.5	1.61146	90.5	1.72246	83.5	1.76968	0	6.07700744384733e-321
13104.m05318	2004	1.59157	98	1.93594	129	1.78205	102.5	1.76985	0	0
13107.m00876	2283	2.00041	140.322	1.7784	135	1.5312	100.333	1.77	0	0
13103.m01198	3342	1.68314	172.833	1.68281	187	1.94518	186.583	1.77038	0	0
13107.m03501	2036	1.83831	115	1.66917	113	1.80538	105.5	1.77095	0	0
13107.m00875	2312	2.01755	143.322	1.7691	136	1.52706	101.333	1.77124	0	0
13102.m00496	1915	1.69953	100	1.86887	119	1.74661	96	1.77167	0	0
13109.m00083	2808	1.80811	156	1.6601	155	1.84877	149	1.77233	0	0
13104.m03861	2938	1.83759	165.883	1.8185	177.65	1.66181	140.133	1.77264	0	0
13107.m00018	4506	1.78404	247	1.72866	259	1.80933	234	1.77401	0	0
13101.m07569	2654	1.50835	123	1.93774	171	1.87728	143	1.77446	0	0
13106.m00653	2284	1.6957	119	1.93563	147	1.69324	111	1.77486	0	0
13106.m05058	2101	1.63413	105.491	1.65182	115.395	2.03993	123.012	1.77529	0	0
13102.m05612	2138	1.66942	109.667	1.87556	133.333	1.78443	109.5	1.77647	0	0
13104.m00203	2424	1.77231	132	1.73698	140	1.82543	127	1.77824	0	0
13101.m03929	2832	1.72384	150	1.85843	175	1.75313	142.5	1.77846	0	0
13109.m03992	2043	1.86387	117	1.86954	127	1.60307	94	1.77883	0	0
13107.m00806	2169	1.78561	119	1.76787	127.5	1.78302	111	1.77883	0	0
13101.m07882	2418	1.81709	135	1.87811	151	1.64264	114	1.77928	0	0
13101.m05080	2154	1.74012	115.167	1.94075	139	1.65795	102.5	1.77961	0	0
13106.m10521	2432	1.84677	138	1.6612	134.333	1.83375	128	1.78057	0	0
13101.m02215	2909	1.90756	170.5	1.82991	177	1.60492	134	1.7808	0	0
13109.m03082	3718	1.72447	197	1.69868	210	1.92104	205	1.7814	0	0
13110.m01090	2208	1.94323	131.833	1.65265	121.333	1.7489	110.833	1.78159	0	0
13106.m00517	4325	1.87375	249	1.82186	262	1.65143	205	1.78235	0	0
13103.m13036	2135	1.8674	122.5	1.57064	111.5	1.90933	117	1.78246	0	0
13103.m03323	4079	1.71547	215	1.87275	254	1.75957	206	1.7826	0	0
13103.m03139	3358	1.86088	192	1.82705	204	1.66009	160	1.78267	0	0
13103.m06629	2123	1.86262	121.5	1.56535	110.5	1.92012	117	1.7827	0	0
13107.m05223	3343	1.61611	166	1.9522	217	1.78218	171	1.7835	0	0
13101.m02212	2968	1.72161	157	1.78847	176.5	1.84301	157	1.78436	0	0
13110.m04043	2786	1.77566	152	1.80275	167	1.77582	142	1.78475	0	0
13102.m01260	1929	1.61718	95.85	1.78566	114.533	1.95398	108.183	1.78561	0	0
13106.m00777	1935	1.97351	117.333	1.77184	114	1.61152	89.5	1.78562	0	0
13101.m00452	2109	1.71295	111	1.91086	134	1.73463	105	1.78614	0	0
13105.m00672	2808	1.96458	169.5	1.75114	163.5	1.64404	132.5	1.78659	0	0
13104.m04745	3311	1.82832	186	1.81665	200	1.71523	163	1.78673	0	0
13103.m01644	3093	1.74673	166	1.922	197.667	1.69156	150.167	1.78676	0	0
13107.m09959	2634	1.81429	146.833	1.92962	169	1.61706	122.25	1.78699	0	0
13106.m02205	2825	1.6705	145	2.00143	188	1.68964	137	1.78719	0	0
13107.m03610	2663	1.85768	152	1.60368	142	1.90364	145.5	1.78833	0	0
13107.m04907	2552	1.84921	145	1.84431	156.5	1.67243	122.5	1.78865	0	0
13105.m02994	3332	1.70447	174.5	1.54345	171	2.12268	203	1.7902	0	0
13105.m04884	2377	1.9785	144.5	1.80296	142.5	1.59035	108.5	1.79061	0	0
13109.m03218	1801	1.86132	103	1.75338	105	1.76044	91	1.79171	0	0
13106.m00165	1729	1.76942	94	1.91337	110	1.69269	84	1.79183	0	0
13105.m03162	2471	1.7825	135.333	1.87637	154.167	1.71785	121.833	1.79224	0	0
13102.m01867	2103	1.76426	114	1.85911	130	1.75614	106	1.79317	0	0
13106.m00135	1797	1.56663	86.5	1.85491	110.833	1.95986	101.083	1.7938	0	0
13107.m04440	2956	1.98183	180	1.68212	165.333	1.71888	145.833	1.79428	0	0
13104.m00057	3191	1.73388	170	1.90382	202	1.74697	160	1.79489	0	0
13104.m05319	1915	1.63155	96	1.9631	125	1.79209	98.5	1.79558	0	0
13102.m06730	3370	1.79824	186.2	1.78068	199.533	1.80926	175	1.79606	0	0
13102.m06082	4222	1.93102	250.5	1.84494	259	1.61332	195.5	1.79643	0	0
13101.m05888	2301	1.64074	116	1.85598	142	1.89272	125	1.79648	0	0
13103.m05839	2456	1.70063	128.333	2.04498	167	1.64559	116	1.79707	0	0
13104.m05391	3404	1.77837	186	1.8642	211	1.75025	171	1.79761	0	0
13108.m03244	1633	1.63428	82	1.65751	90	2.10157	98.5	1.79779	0	2.00297804681287e-315
13104.m02268	2260	1.6129	112	2.00941	151	1.77289	115	1.7984	0	0
13107.m04236	4015	1.87251	231	1.75279	234	1.77026	204	1.79852	0	0
13103.m05002	3674	1.71411	193.5	2.13649	261	1.54576	163	1.79879	0	0
13101.m02220	2879	1.92744	170.5	1.84898	177	1.62165	134	1.79935	0	0
13101.m01053	2684	1.77163	146.103	1.70267	151.954	1.92418	148.229	1.79949	0	0
13102.m01790	2272	1.66168	116	1.94585	147	1.7942	117	1.80058	0	0
13104.m01887	4313	2.05567	272.418	1.76932	253.738	1.57674	195.186	1.80058	0	0
13107.m09985	2716	1.93327	161.333	1.98578	179.333	1.48379	115.667	1.80095	0	0
13101.m07013	3317	1.90351	194	1.8315	202	1.67011	159	1.8017	0	0
13102.m06083	4210	1.94426	251.5	1.84305	258	1.61792	195.5	1.80174	0	0
13106.m00778	1924	2.01862	119.333	1.76634	113	1.62073	89.5	1.8019	0	0
13101.m01761	3186	1.84387	180.5	1.70385	180.5	1.85907	170	1.80226	0	0
13103.m04170	3035	1.77475	165.5	1.83322	185	1.80233	157	1.80343	0	0
13112.m04071	2704	1.60082	133	1.81293	163	1.99718	155	1.80365	0	0
13103.m06865	3976	1.9359	236.5	1.61492	213.5	1.86211	212.5	1.80431	0	0
13105.m04151	3323	1.63563	167	1.9549	216	1.82437	174	1.80496	0	0
13108.m01147	4102	1.75081	220.667	1.93068	263.333	1.73413	204.167	1.80521	0	0
13102.m06021	1705	1.8325	96	1.72863	98	1.85956	91	1.8069	0	0
13101.m06531	1704	1.85268	97	1.6061	91	1.96288	96	1.80722	0	0
13104.m11870	2189	1.95886	131.75	1.68646	122.75	1.77867	111.75	1.808	0	0
13105.m04721	1963	1.85693	112	1.79253	117	1.77489	100	1.80812	0	0
13109.m07601	1991	1.87986	115	1.90327	126	1.64494	94	1.80935	0	0
13105.m04765	2271	1.7699	123.5	1.79441	135.5	1.86403	121.5	1.80945	0	0
13107.m04141	1780	1.93102	105.611	1.42488	84.3333	2.07481	106	1.81024	0	0
13108.m00969	5766	1.72156	305	1.9403	372	1.77348	293.5	1.81178	0	0
13108.m00709	1782	1.62548	89	1.85646	110	1.95517	100	1.81237	0	0
13108.m04221	1673	1.96482	101	1.47407	82	1.99926	96	1.81272	0	0
13102.m01376	2537	1.69337	132	1.97376	166.5	1.77159	129	1.8129	0	0
13103.m03196	2371	1.86912	136.167	1.87094	147.5	1.69969	115.667	1.81325	0	0
13101.m02221	2779	1.94995	166.5	1.8614	172	1.62985	130	1.81373	0	0
13101.m08084	1920	2.03413	120	1.80135	115	1.60596	88.5	1.81381	0	0
13101.m00957	3033	1.73836	162	1.85426	187	1.84947	161	1.81403	0	0
13108.m00795	1718	1.84074	97.1666	1.83079	104.583	1.77282	87.4166	1.81478	0	0
13102.m04718	3080	1.79637	170	1.8162	186	1.83256	162	1.81504	0	0
13103.m06110	2695	1.74706	144.667	1.87452	167.976	1.82932	141.5	1.81697	0	0
13101.m01486	2823	1.70627	148	1.74716	164	1.99939	162	1.81761	0	0
13108.m00968	5764	1.72781	306	1.94619	373	1.78014	294.5	1.81805	0	0
13107.m00132	1869	1.81616	104.295	1.73732	107.967	1.90291	102.079	1.8188	0	0
13103.m03148	5328	1.89974	311	1.81757	322	1.73944	266	1.81892	0	0
13112.m04069	1661	1.82226	93	1.93738	107	1.69906	81	1.81957	0	0
13101.m01369	1634	1.97188	99	1.39882	76	2.08962	98	1.82011	0	1.98994820175479e-319
13104.m01888	3843	2.06148	243.418	1.76659	225.738	1.63359	180.186	1.82055	0	0
13101.m01368	1639	1.96587	99	1.4129	77	2.08324	98	1.82067	0	1.54593140583726e-320
13109.m01482	1667	1.99142	102	1.78668	99.0333	1.68772	80.75	1.82194	0	0
13107.m00770	1911	1.81095	106.333	2.0354	129.333	1.62264	89	1.823	0	0
13102.m06644	4108	1.70534	215.25	1.83269	250.333	1.93232	227.833	1.82345	0	0
13103.m05571	1812	1.76022	98	1.63485	98.5	2.07663	108	1.8239	0	0
13112.m00486	1611	1.89566	93.8333	1.79838	96.3333	1.78063	82.3333	1.82489	0	2.82753769114945e-320
13110.m02984	2790	1.77312	152	1.77861	165	1.92313	154	1.82495	0	0
13109.m01434	5211	1.71755	275	1.94207	336.5	1.81527	271.5	1.82496	0	0
13111.m04384	2513	1.89895	146.625	1.81443	151.611	1.76251	127.125	1.82529	0	0
13103.m06459	3246	1.89	188.5	1.85303	200	1.73347	161.5	1.8255	0	0
13101.m01788	3434	1.70597	180	1.9355	221	1.83642	181	1.82596	0	0
13103.m01636	2148	1.84852	122	1.55414	111	2.0762	128	1.82628	0	0
13101.m01403	3118	1.70141	163	2.01591	209	1.76553	158	1.82761	0	0
13102.m03401	2640	1.75058	142	1.93093	169.5	1.80145	136.5	1.82765	0	0
13101.m04710	2985	1.77349	162.658	1.88777	187.367	1.82418	156.286	1.82848	0	0
13109.m03760	2578	1.9063	151	1.79071	153.5	1.79071	132.5	1.82924	0	0
13107.m04404	4126	1.82214	231	1.98262	272	1.68464	199.5	1.8298	0	0
13103.m06864	3845	1.97646	233.5	1.61128	206	1.9029	210	1.83021	0	0
13112.m01929	4706	1.94566	281.333	1.85011	289.5	1.69542	229	1.8304	0	0
13107.m02090	3840	1.91264	225.667	1.65645	211.5	1.92504	212.167	1.83138	0	0
13107.m00903	2437	2.07046	155.033	1.67897	136.05	1.74682	122.183	1.83209	0	0
13107.m02934	1615	1.74318	86.5	2.11361	113.5	1.63959	76	1.83212	0	0
13106.m02437	1995	1.88424	115.5	1.94468	129	1.66784	95.5	1.83225	0	0
13112.m03252	4052	1.84738	230	1.86297	251	1.78849	208	1.83295	0	0
13103.m06863	3839	1.97955	233.5	1.6138	206	1.90587	210	1.83307	0	0
13107.m09941	3154	2.1687	210.167	1.7418	182.667	1.58888	143.833	1.83313	0	0
13112.m01928	3435	1.88549	199	2.00498	229	1.61274	159	1.8344	0	0
13101.m01787	3440	1.71245	181	1.94961	223	1.84334	182	1.83513	0	0
13109.m02088	2352	1.7297	125	2.05016	160.333	1.72576	116.5	1.83521	0	0
13106.m03227	2677	1.71423	141	2.12893	189.5	1.66375	127.833	1.83564	0	0
13104.m01889	4181	2.08944	268.418	1.8036	250.738	1.61819	194.186	1.83708	0	0
13101.m01473	1837	1.80713	102	1.63716	100	2.06733	109	1.83721	0	0
13102.m05406	1640	1.88529	95	1.90717	104	1.72081	81	1.83776	0	0
13108.m01028	3696	1.77759	201.867	2.00274	246.125	1.74028	184.611	1.8402	0	0
13111.m04018	1733	1.9907	106	1.7007	98	1.82951	91	1.8403	0	0
13101.m02160	3204	1.79118	176.333	1.84916	197	1.88125	173	1.84053	0	0
13106.m10527	1629	1.77481	88.8333	1.69543	91.8333	2.05147	95.9167	1.84057	0	0
13102.m00389	2045	1.68698	106	1.89713	129	1.94225	114	1.84212	0	0
13111.m04020	1713	1.99494	105	1.703	97	1.83054	90	1.84283	0	0
13104.m11875	4085	2.09074	262.418	1.79445	243.738	1.64769	193.186	1.84429	0	0
13101.m00764	2047	1.76483	111	1.83651	125	1.93184	113.5	1.84439	0	0
13101.m03134	2544	1.65033	129	1.93877	164	1.94475	142	1.84462	0	0
13105.m00294	2363	1.68033	122	1.71819	135	2.13795	145	1.84549	0	0
13107.m00681	2164	1.93726	128.81	1.80326	129.752	1.79895	111.733	1.84649	0	0
13107.m09978	2164	1.93726	128.81	1.80326	129.752	1.79895	111.733	1.84649	0	0
13106.m01241	3962	1.95876	238.45	1.75094	230.667	1.83132	208.25	1.847	0	0
13101.m05623	2518	2.10683	163	1.71992	144	1.71577	124	1.84751	0	0
13109.m02589	1960	1.58357	95.3667	2.02006	131.65	1.94204	109.25	1.84856	0	0
13104.m04471	3668	1.82783	206	2.0088	245	1.71451	180.5	1.85038	0	0
13109.m02760	2760	1.81814	154.183	1.79043	164.311	1.9432	153.933	1.85059	0	0
13105.m04346	1704	2.08188	109	1.69435	96	1.77886	87	1.8517	0	0
13101.m02219	2797	1.98395	170.5	1.90319	177	1.66919	134	1.85211	0	0
13105.m00293	2366	1.69195	123	1.71601	135	2.14996	146	1.85264	0	0
13107.m02035	1784	1.86082	102	1.8038	107	1.89439	97	1.853	0	0
13108.m00727	1714	1.98112	104.333	2.04416	116.5	1.53472	75.5	1.85333	0	0
13108.m02838	1966	2.00861	121.333	1.52209	99.5	2.03506	114.833	1.85525	0	0
13101.m02218	2791	1.99987	171.5	1.90728	177	1.66029	133	1.85581	0	0
13105.m05137	1986	1.9993	122	1.55976	103	2.00872	114.5	1.85593	0	0
13101.m05473	2527	1.8675	145	1.88041	158	1.81996	132	1.85596	0	0
13111.m00448	1704	1.77628	93	1.99439	113	1.79931	88	1.85666	0	0
13104.m00144	2280	1.90566	133.5	1.51231	114.65	2.15261	140.867	1.85686	0	0
13110.m02995	3491	1.894	203.157	1.8614	216.068	1.82144	182.504	1.85895	0	0
13106.m01142	3157	2.01029	195	1.71474	180	1.85408	168	1.8597	0	0
13104.m11943	2022	1.93152	120	1.76997	119	1.87818	109	1.85989	0	0
13106.m01721	4871	1.66038	248.5	1.91504	310.167	2.00516	280.333	1.86019	0	0
13103.m00001	1757	2.00055	108	1.55765	91	2.02265	102	1.86029	0	0
13105.m10314	3472	1.91383	204.167	1.99805	230.667	1.66914	166.333	1.86034	0	0
13103.m05263	2369	1.94397	141.5	1.93917	152.75	1.69867	115.5	1.86061	0	0
13102.m05833	2698	1.96024	162.5	1.66091	149	1.96288	152	1.86134	0	0
13102.m05834	2707	1.95372	162.5	1.66649	150	1.96923	153	1.86315	0	0
13103.m05749	3359	1.87002	193	1.92499	215	1.79444	173	1.86315	0	0
13106.m00705	2890	1.79059	159	1.95641	188	1.84453	153	1.86385	0	0
13107.m03949	3247	1.998	199.333	2.09482	226.167	1.50045	139.833	1.86442	0	0
13101.m15072	2529	2.11054	164	1.74811	147	1.73586	126	1.86484	0	0
13110.m04042	2449	1.88711	142	1.90346	155	1.80679	127	1.86579	0	0
13102.m03904	3108	1.92679	184	1.79983	186	1.8721	167	1.86624	0	0
13101.m06415	2416	2.08801	155	1.85477	149	1.65842	115	1.86707	0	0
13105.m04113	2509	1.73821	134	1.95383	163	1.90939	137.5	1.86714	0	0
13101.m01595	1769	1.89762	103.143	2.03859	119.911	1.66989	84.7857	1.8687	0	0
13101.m02217	2697	2.00924	166.5	1.918	172	1.6794	130	1.86888	0	0
13103.m05780	1862	1.85278	106	1.84938	114.5	1.90859	102	1.87025	0	0
13107.m02223	4311	1.98553	263	1.8208	261	1.80631	223.5	1.87088	0	0
13107.m03609	2562	1.94362	153	1.67864	143	1.99228	146.5	1.87151	0	0
13101.m04316	1998	1.85698	114	2.03207	135	1.72636	99	1.87181	0	0
13103.m06280	2314	1.70185	121	2.09249	161	1.82186	121	1.87206	0	0
13107.m04892	1666	2.01215	103	1.93156	107	1.67305	80	1.87225	0	0
13105.m00606	2274	1.81765	127	1.82511	138	1.97648	129	1.87308	0	0
13101.m05622	2458	2.1053	159	1.77413	145	1.74348	123	1.8743	0	0
13106.m04108	3722	1.79382	205.143	1.86423	230.714	1.96578	210	1.87461	0	0
13104.m05994	1870	2.06241	118.5	1.88168	117	1.68616	90.5	1.87675	0	0
13103.m04411	2045	1.84613	116	1.86036	126.5	1.92521	113	1.87723	0	0
13105.m04578	1777	1.55679	85	2.11555	125	1.96067	100	1.87767	0	0
13108.m00561	2305	1.83557	130	1.95714	150	1.84409	122	1.87893	0	0
13106.m00416	2539	2.06377	161	1.59909	135	1.97603	144	1.87963	0	0
13101.m04481	2458	1.93317	146	2.00661	164	1.70095	120	1.88024	0	0
13109.m03134	1810	1.89702	105.5	1.87759	113	1.86718	97	1.8806	0	0
13101.m05702	2178	1.92766	129	1.79509	130	1.91962	120	1.88079	0	0
13107.m04441	2820	2.07741	180	1.76324	165.333	1.80178	145.833	1.88081	0	0
13101.m02266	1534	1.78218	84	1.72527	88	2.13499	94	1.88081	0	2.39236771373686e-315
13107.m03032	2540	2.1194	165.405	1.90791	161.136	1.61549	117.773	1.88093	0	0
13108.m00418	3410	1.87068	196	1.9844	225	1.78804	175	1.88104	0	0
13106.m01000	2102	1.77026	114.333	1.60245	112	2.27081	137	1.88118	0	0
13105.m02622	1770	1.82098	99.0333	1.95825	115.25	1.86464	94.7274	1.88129	0	0
13107.m05224	3146	1.70696	165	2.04576	214	1.89378	171	1.88217	0	0
13103.m02454	4346	1.84223	246	1.7923	259	2.01223	251	1.88225	0	0
13102.m02874	4384	1.85269	249.56	2.06403	300.875	1.7306	217.758	1.88244	0	0
13106.m04115	2691	1.90285	157.333	1.85522	166	1.89031	146	1.88279	0	0
13103.m03304	3068	1.75922	165.835	1.9436	198.273	1.94557	171.32	1.8828	0	0
13105.m05327	2492	1.94597	149	1.95509	162	1.74765	125	1.88291	0	0
13102.m06731	2899	1.85464	165.2	1.87288	180.533	1.92294	160	1.88349	0	0
13106.m03864	1735	1.70171	90.7166	1.9001	109.617	2.05566	102.367	1.88583	0	0
13101.m03523	1725	1.88673	100	1.88293	108	1.88849	93.5	1.88605	0	0
13105.m00295	2328	1.71957	123	1.75694	136	2.18506	146	1.88719	0	0
13107.m01812	2559	1.92682	151.5	1.94504	165.5	1.79039	131.5	1.88742	0	0
13108.m01858	3132	1.95359	188	1.58439	165	2.12473	191	1.88757	0	0
13112.m00115	2045	1.97345	124	1.70595	116	1.98484	116.5	1.88808	0	0
13109.m02684	2894	1.94556	173	1.74587	168	1.97441	164	1.88862	0	0
13108.m03303	2781	2.0293	173.4	1.94658	180	1.69132	135	1.88907	0	0
13106.m00742	2413	1.94224	144	1.90693	153	1.81931	126	1.88949	0	0
13101.m00706	2179	2.07613	139	1.94609	141	1.64692	103	1.88971	0	0
13105.m05257	1902	1.95657	114.343	1.883	119.086	1.83123	99.9678	1.89027	0	0
13102.m12399	4416	1.86137	252.56	2.05588	301.875	1.7575	222.758	1.89159	0	0
13111.m09246	1836	1.89675	107	1.90014	116	1.87869	99	1.89186	0	0
13104.m00217	2552	1.61965	127	1.96805	167	2.08883	153	1.89218	0	0
13103.m06561	1730	2.01296	107	2.03395	117	1.63129	81	1.89273	0	0
13102.m12338	2018	2.11275	131	1.78838	120	1.77832	103	1.89315	0	0
13104.m05770	2660	2.19013	179	1.65637	146.5	1.83375	140	1.89341	0	0
13108.m02840	1913	2.04724	120.333	1.56426	99.5	2.07323	113.833	1.89491	0	0
13110.m03294	1722	1.67266	88.5	2.03467	116.5	1.97777	97.75	1.89503	0	0
13104.m04470	3553	1.87783	205	2.03996	241	1.77001	180.5	1.89593	0	0
13101.m05621	2434	2.13943	160	1.79163	145	1.76067	123	1.89724	0	0
13110.m02997	3409	1.93956	203.157	1.90177	215.568	1.85503	181.504	1.89879	0	0
13101.m05895	1736	1.72479	92	1.78438	103	2.18761	109	1.89893	0	0
13102.m01666	2014	2.07655	128.5	1.9786	132.5	1.64345	95	1.89953	0	0
13102.m02982	3243	1.82651	182	2.00312	216	1.86937	174	1.89967	0	0
13105.m04763	2227	2.13369	146	1.73534	128.5	1.83045	117	1.89982	0	0
13112.m04548	3503	1.84424	198.5	1.81152	211	2.04392	205.5	1.8999	0	0
13105.m05349	2744	1.98075	167	1.91803	175	1.80301	142	1.90059	0	0
13111.m04803	2496	1.94285	149	1.81942	151	1.94027	139	1.90085	0	0
13106.m03986	2210	1.75763	119.35	1.84893	135.867	2.09678	133	1.90111	0	0
13106.m03039	5292	1.89421	308	1.91348	336.7	1.89612	288	1.90127	0	0
13104.m00798	1652	1.82398	92.5833	1.90151	104.45	1.97932	93.8499	1.90161	0	0
13111.m01949	2985	1.82083	167	1.9143	190	1.97258	169	1.90257	0	0
13107.m05246	1921	1.89753	112	1.80041	115	2.01321	111	1.90372	0	0
13101.m00299	2429	1.63467	122	1.96866	159	2.10854	147	1.90396	0	0
13102.m01364	4444	2.16534	295.667	2.11258	312.167	1.43473	183	1.90422	0	0
13111.m02794	2289	1.93371	136	1.72446	131.25	2.05485	135	1.90434	0	0
13107.m00226	3538	1.97778	215	2.03161	239	1.70365	173	1.90435	0	0
13102.m03299	3089	1.97552	187.5	1.88879	194	1.84977	164	1.9047	0	0
13112.m00347	1811	1.80612	100.5	1.97619	119	1.93348	100.5	1.90526	0	0
13103.m02719	3096	2.03938	194	2.06909	213	1.60927	143	1.90591	0	0
13103.m05572	1755	1.83593	99	1.73936	101.5	2.14407	108	1.90645	0	0
13111.m04019	1679	2.01595	104	1.7554	98	1.95061	94	1.90732	0	0
13106.m01145	2897	2.13453	190	2.00359	193	1.58752	132	1.90855	0	0
13102.m01664	5122	1.9126	301	1.99049	339	1.82301	268	1.9087	0	0
13101.m06880	3785	1.90724	221.806	2.07836	261.569	1.7418	189.222	1.90913	0	0
13102.m02366	1584	1.8903	92	1.87967	99	1.95762	89	1.90919	0	0
13105.m04935	2149	1.77951	117.5	2.04323	146	1.905	117.5	1.90924	0	0
13102.m00716	4540	1.83519	256	2.01381	304	1.8802	245	1.90973	0	0
13102.m06742	1765	2.08368	113	1.84026	108	1.80621	91.5	1.91005	0	0
13107.m05222	3033	1.73836	162	2.04266	206	1.95285	170	1.91129	0	0
13112.m04041	1845	2.11681	120	1.84197	113	1.77511	94	1.9113	0	0
13101.m00242	1861	1.89031	108.089	1.9222	118.944	1.92272	102.7	1.91174	0	0
13110.m01677	2566	1.83564	144.726	1.8688	159.448	2.03274	149.708	1.91239	0	0
13104.m00758	3659	1.90941	214.667	1.94251	236.333	1.88537	198	1.91243	0	0
13103.m05243	2550	2.00381	157	1.7691	150	1.9675	144	1.91347	0	0
13103.m05253	2498	2.00644	154	1.78184	148	1.95267	140	1.91365	0	0
13101.m00435	3869	1.75811	209	2.13764	275	1.84607	205	1.91394	0	0
13111.m03963	1803	1.91341	106	1.93492	116	1.89375	98	1.91403	0	0
13101.m07938	2801	1.90559	164	1.76089	164	2.07729	167	1.91459	0	0
13107.m04029	2433	1.80588	135	2.07667	168	1.86163	130	1.91473	0	0
13110.m01679	2676	1.89047	155.438	1.86709	166.131	1.98806	152.694	1.91521	0	0
13101.m04833	1621	2.00777	100	1.91097	103	1.82696	85	1.91524	0	0
13108.m00174	3391	2.1691	226	1.94452	219.25	1.63366	159	1.91576	0	0
13109.m03133	1844	1.89734	107.5	1.92452	118	1.92722	102	1.91636	0	0
13105.m05511	3672	1.92017	216.643	2.0503	250.333	1.78065	187.667	1.91704	0	0
13103.m06026	1476	1.99554	90.5	1.91532	94	1.8412	78	1.91735	0	4.49014217208408e-314
13105.m04356	2292	1.79312	126.278	2.12059	161.611	1.83935	121	1.91769	0	0
13103.m06324	2116	2.10719	137	2.03245	143	1.61363	98	1.91776	0	0
13107.m01794	2142	2.00564	132	1.99374	142	1.7567	108	1.91869	0	0
13105.m00094	1660	1.84297	94	1.79361	99	2.11986	101	1.91881	0	0
13103.m00011	3241	1.76739	176	2.09715	226	1.89202	176	1.91885	0	0
13104.m04241	2004	1.98135	122	1.88342	125.5	1.89505	109	1.91994	0	0
13110.m03951	2273	2.03323	142	1.9053	144	1.82407	119	1.92087	0	0
13103.m01634	2036	1.9502	122	1.63963	111	2.1733	127	1.92104	0	0
13101.m06449	1733	2.04391	108.833	1.92052	110.667	1.79936	89.5	1.92126	0	0
13102.m02409	2179	2.01639	135	1.97369	143	1.77484	111	1.92164	0	0
13111.m03696	3330	1.90748	195.167	1.98466	219.75	1.87546	179.25	1.92253	0	0
13103.m07068	1709	1.84726	97	1.98855	113	1.93675	95	1.92419	0	0
13103.m06284	1577	2.06379	100	1.68777	88.5	2.02154	91.5	1.92437	0	0
13101.m01213	2252	1.96548	136	2.01655	151	1.79466	116	1.92556	0	0
13102.m06062	1524	2.0715	97	1.71686	87	1.98897	87	1.92577	0	4.94065645841247e-324
13108.m03917	1623	2.16572	108	1.72332	93	1.88911	88	1.92605	0	0
13109.m03824	3040	1.95919	183	2.00827	203	1.81082	158	1.92609	0	0
13107.m00431	4032	2.00588	248.5	1.80135	241.5	1.97451	228.5	1.92724	0	0
13101.m07902	1649	2.01316	102	1.78733	98	1.9861	94	1.92886	0	0
13107.m02830	5353	2.04591	336.5	1.90881	339.75	1.83221	281.5	1.92897	0	0
13106.m04110	3600	1.84557	204.143	1.91905	229.714	2.02272	209	1.92911	0	0
13111.m03021	1521	2.11838	99	1.81911	92	1.85163	80.8333	1.92971	0	0
13108.m01794	2665	1.89292	155	2.05388	182	1.84338	141	1.93006	0	0
13103.m05778	1836	1.91447	108	1.92471	117.5	1.9546	103	1.93126	0	0
13102.m06422	1870	2.14073	123	1.75301	109	1.90043	102	1.93139	0	0
13103.m01284	1615	1.70287	84.5	2.08567	112	2.00633	93	1.93163	0	0
13102.m03572	2215	1.98362	135	1.9484	143.5	1.86396	118.5	1.93199	0	0
13103.m05941	4184	1.96984	253.236	2.10872	293.367	1.72049	206.61	1.93302	0	0
13107.m00432	4025	2.01745	249.5	1.80448	241.5	1.97794	228.5	1.93329	0	0
13104.m04853	2646	1.79581	146	1.96633	173	2.04096	155	1.93437	0	0
13104.m05171	2590	2.15507	171.5	1.75339	151	1.89676	141	1.93507	0	0
13103.m05146	3600	1.9166	212	2.02168	242	1.86787	193	1.93539	0	0
13102.m12425	2801	1.91721	165	1.91121	178	1.97778	159	1.9354	0	0
13102.m06505	2006	1.69139	104.25	2.10268	140.25	2.01301	115.9	1.93569	0	0
13103.m05779	1934	1.88478	112	1.90493	122.5	2.01769	112	1.9358	0	0
13106.m01553	1993	2.10659	129	1.88627	125	1.8181	104	1.93699	0	0
13106.m01105	2252	1.97993	137	1.82068	136.333	2.01126	130	1.93729	0	0
13103.m00002	1692	2.07741	108	1.63526	92	2.10036	102	1.93768	0	0
13105.m05384	1726	1.90449	101	1.95154	112	1.95805	97	1.93803	0	0
13108.m03591	2419	2.1056	156.5	1.88977	152	1.822	126.5	1.93912	0	0
13103.m02718	3093	2.08345	198	2.09054	215	1.64462	146	1.93954	0	0
13104.m01336	2175	2.0388	136.25	1.81485	131.25	1.96632	122.75	1.93999	0	0
13106.m05091	1649	2.0921	106	2.06091	113	1.66917	79	1.94073	0	0
13101.m07937	2849	1.91918	168	1.82622	173	2.07898	170	1.94146	0	0
13103.m06011	1941	2.08059	124.083	1.93422	124.833	1.80997	100.833	1.94159	0	0
13104.m03495	1844	1.88852	107	1.90821	117	2.03114	107.5	1.94262	0	0
13102.m05240	4342	2.06505	275.5	1.68313	243	2.08229	259.5	1.94349	0	0
13102.m06654	1847	1.93831	110	1.92139	118	1.97125	104.5	1.94365	0	0
13103.m06978	1518	1.87958	87.6667	2.16611	109.333	1.78643	77.8333	1.94404	0	0
13104.m03647	2790	1.84894	158.5	1.81095	168	2.17289	174	1.94426	0	0
13105.m03613	1671	1.93309	99.25	1.72841	96.0333	2.17262	104.2	1.94471	0	0
13108.m01795	2661	1.89577	155	2.07957	184	1.85924	142	1.94486	0	0
13103.m04937	1565	1.93405	93	2.07544	108	1.82554	82	1.94501	0	0
13101.m06416	3072	1.95997	185	1.8503	189	2.03013	179	1.9468	0	0
13108.m00567	2791	1.94157	166.5	1.91805	178	1.98486	159	1.94816	0	0
13101.m04041	2905	1.81496	162	1.81173	175	2.2188	185	1.9485	0	0
13101.m00031	1869	1.88357	108.167	1.87464	116.5	2.08786	112	1.94869	0	0
13108.m04603	2175	1.78068	119	2.03263	147	2.0344	127	1.94924	0	0
13107.m02725	2532	2.15945	168	1.90045	160	1.78884	130	1.94958	0	0
13101.m05823	2104	1.97999	128	2.00116	140	1.87122	113	1.95079	0	0
13106.m01663	1754	1.84312	99.3309	1.78695	104.218	2.22314	111.919	1.95107	0	0
13101.m07940	2953	1.92874	175	1.80265	177	2.12374	180	1.95171	0	0
13106.m00829	1679	1.81565	93.6666	1.9793	110.5	2.06128	99.3333	1.95208	0	0
13102.m04360	2255	1.90561	132.033	1.92662	144.458	2.02403	131	1.95209	0	0
13107.m02542	1597	2.15906	105.943	2.013	106.893	1.68443	77.2083	1.95216	0	0
13112.m02754	3695	1.90256	216	1.88017	231	2.07444	220	1.95239	0	0
13105.m02378	3449	1.94861	206.5	1.88348	216	2.02542	200.5	1.9525	0	0
13102.m03508	1743	1.90459	102	2.03603	118	1.91896	96	1.9532	0	0
13106.m05255	4116	1.68555	213.167	2.18777	299.417	1.98712	234.75	1.95348	0	0
13103.m02284	1634	1.73287	87	2.06142	112	2.0683	97	1.95419	0	0
13112.m04394	3960	1.95605	238	1.87587	247	2.0324	231	1.95477	0	0
13112.m08897	1552	2.01316	96	1.7634	91	2.08778	93	1.95478	0	0
13107.m00679	1974	2.05268	124.5	1.89681	124.5	1.91503	108.5	1.95484	0	0
13102.m05679	3170	2.06364	201	2.0113	212	1.79152	163	1.95549	0	0
13102.m02841	4617	2.18873	310.495	2.05592	315.621	1.62189	214.926	1.95552	0	0
13103.m01635	2021	1.98078	123	1.66668	112	2.22391	129	1.95712	0	0
13106.m03985	2126	1.80412	117.85	1.92906	136.367	2.13865	130.5	1.95728	0	0
13101.m00399	2460	2.05728	155.5	2.02331	165.5	1.79163	126.5	1.95741	0	0
13102.m05745	1600	2.23754	110	1.86087	99	1.77472	81.5	1.95771	0	0
13105.m04588	2065	1.79673	114	2.25742	155	1.8222	108	1.95878	0	0
13106.m01144	2817	2.1836	189	2.06049	193	1.6326	132	1.9589	0	0
13103.m02938	1893	1.99294	115.917	1.81433	114.2	2.07059	112.5	1.95929	0	0
13105.m01574	2302	2.34458	165.833	1.83122	140.167	1.70271	112.5	1.9595	0	0
13112.m00177	3211	1.93594	191	2.04962	218.833	1.89342	174.5	1.95966	0	0
13102.m03766	2975	1.92541	176	1.95106	193	2.00264	171	1.9597	0	0
13105.m04472	2214	2.11681	144	1.93796	142.667	1.82546	116	1.96008	0	0
13102.m02407	1626	2.1217	106	1.83111	99	1.92848	90	1.96043	0	0
13112.m04432	1474	2.16385	98	2.04034	100	1.67824	71	1.96081	0	0
13102.m04102	1470	2.10331	95	1.71855	84	2.06203	87	1.9613	0	2.17191257911812e-320
13105.m00676	3466	1.8968	202	2.07381	239	1.91496	190.5	1.96186	0	0
13106.m03628	2094	2.24589	144.5	1.80965	126	1.83024	110	1.96193	0	0
13107.m03550	2411	1.99785	148	1.99583	160	1.89307	131	1.96225	0	0
13101.m03032	2143	1.94902	128.333	1.82441	130	2.11356	130	1.96233	0	0
13101.m00052	3482	1.93482	207	2.09883	243	1.85613	185.5	1.96326	0	0
13105.m04930	1482	1.93256	88	1.72493	85	2.23341	95	1.96363	0	1.43279037293961e-322
13101.m02882	3853	2.13707	253	1.87332	240	1.88086	208	1.96375	0	0
13101.m02881	3858	2.1343	253	1.8709	240	1.88746	209	1.96422	0	0
13104.m11977	3481	1.88862	202	1.9396	224.5	2.06685	206.5	1.96503	0	0
13103.m05346	5154	1.91336	303	2.25822	387	1.72381	255	1.96513	0	0
13105.m03372	2631	1.96068	158.5	1.89753	166	2.03935	154	1.96585	0	0
13101.m05822	2330	2.0254	145	2.06521	160	1.80935	121	1.96665	0	0
13103.m02733	3084	2.05787	195	1.91136	196	1.93186	171	1.96703	0	0
13101.m06649	1608	1.92281	95	2.22567	119	1.75506	81	1.96785	0	0
13110.m04053	3084	1.79404	170	2.14053	219.5	1.9714	174.5	1.96866	0	0
13112.m08879	1488	2.31847	106	1.87967	93	1.70928	73	1.96914	0	0
13104.m04812	2635	2.02564	164	1.8604	163	2.02304	153	1.96969	0	0
13101.m01278	2158	2.14158	142	1.78385	128	1.98585	123	1.97043	0	0
13110.m00622	1992	1.86639	114.233	2.35348	155.883	1.69163	96.7167	1.9705	0	0
13108.m03171	2860	1.85616	163.111	2.14518	204	1.91261	157	1.97132	0	0
13101.m03384	3010	1.7812	164.733	2.10389	210.567	2.03067	175.433	1.97192	0	0
13105.m05346	2286	1.86923	131.293	1.82303	138.57	2.22502	145.988	1.97243	0	0
13111.m03888	2058	2.04006	129	2.06051	141	1.81994	107.5	1.9735	0	0
13109.m03204	1904	1.91447	112	1.95864	124	2.04948	112	1.9742	0	0
13106.m00311	3408	2.07153	216.917	1.8929	214.5	1.96033	191.75	1.97492	0	0
13103.m05252	2426	2.0794	155	1.82233	147	2.02498	141	1.97557	0	0
13102.m06682	4022	1.98254	245	2.10866	282	1.83648	212	1.9759	0	0
13103.m05250	2414	2.13019	158	1.80647	145	1.99175	138	1.97614	0	0
13105.m05000	1419	2.23243	97.3333	1.68494	79.5	2.01337	82	1.97691	0	1.59773260665730e-312
13106.m01074	1420	1.78774	78	2.18147	103	1.96288	80	1.97736	0	5.20381449706893e-316
13103.m05248	2423	2.09541	156	1.81217	146	2.02749	141	1.97836	0	0
13103.m01863	1490	1.83481	84	2.15972	107	1.94082	83	1.97845	0	0
13112.m04019	2670	1.98689	163	1.92613	171	2.02262	155	1.97855	0	0
13101.m06054	3125	2.08295	200	2.13169	221.5	1.72255	154.5	1.97906	0	0
13106.m01552	1950	2.15305	129	1.92786	125	1.8582	104	1.9797	0	0
13105.m03960	1772	1.98362	108	1.9518	115	2.00553	102	1.98032	0	0
13106.m01099	1997	1.9557	120	1.82225	121	2.1634	124	1.98045	0	0
13104.m04921	1550	1.99476	95	1.90149	98	2.04551	91	1.98059	0	0
13105.m00330	2601	1.77892	142.167	1.97183	170.533	2.19125	163.583	1.98066	0	0
13103.m05247	2420	2.08456	155	1.81442	146	2.0444	142	1.98113	0	0
13109.m02853	1663	1.99621	102	2.06164	114	1.88557	90	1.98114	0	0
13106.m10573	1631	2.01542	101	1.75174	95	2.17891	102	1.98202	0	0
13105.m00555	2900	2.01636	179.667	2.07757	200.333	1.85219	154.167	1.98204	0	0
13101.m05711	2324	1.83457	131	2.07054	160	2.0414	136.167	1.98217	0	0
13105.m04843	1835	1.8357	103.5	2.14702	131	1.96516	103.5	1.98263	0	0
13106.m04536	1586	1.74256	84.9167	2.27077	119.75	1.93501	88.0833	1.98278	0	0
13104.m01420	2113	2.15639	140	1.97841	139	1.81379	110	1.98286	0	0
13109.m03270	3952	2.06707	251	2.03947	268	1.84256	209	1.98304	0	0
13112.m00472	3116	1.94465	186.183	1.9046	197.333	2.10024	187.833	1.98316	0	0
13104.m02539	2205	1.81549	123	2.06635	151.5	2.06993	131	1.98393	0	0
13109.m03055	2074	1.91447	122	2.18962	151	1.84789	110	1.984	0	0
13101.m01054	2340	1.97644	142.103	1.87587	145.954	2.10282	141.229	1.98504	0	0
13103.m05897	2094	1.92727	124	2.08253	145	1.94671	117	1.98551	0	0
13106.m10528	1984	2.34171	142.75	2.06005	135.9	1.55708	88.6667	1.98628	0	0
13112.m00757	2469	2.05637	156	1.99158	163.5	1.9121	135.5	1.98668	0	0
13108.m02007	2715	1.76216	147	2.1379	193	2.06609	161	1.98872	0	0
13102.m01959	2314	1.75107	124.5	1.94302	149.5	2.27356	151	1.98922	0	0
13101.m03712	4383	2.00489	270	1.9693	287	1.99524	251	1.98981	0	0
13103.m04067	1732	1.98245	105.5	2.0316	117	1.9563	97.25	1.99012	0	0
13102.m02226	3881	2.02102	241	1.93536	249.75	2.01766	224.75	1.99135	0	0
13106.m04855	3390	1.92303	200.304	1.89846	213.994	2.15286	209.47	1.99145	0	0
13108.m00031	1773	2.02839	110.5	2.12032	125	1.82754	93	1.99208	0	0
13104.m03499	2169	1.81562	121	2.02439	146	2.13641	133	1.99214	0	0
13101.m04834	1526	2.06878	97	1.99052	101	1.91786	84	1.99239	0	0
13104.m00797	2857	2.03911	179	1.679	159.5	2.26014	185.333	1.99275	0	0
13112.m04547	3343	1.94225	199.5	1.91621	213	2.1209	203.5	1.99312	0	0
13107.m10026	1571	2.29956	111	1.89522	99	1.78531	80.5	1.99336	0	0
13106.m00423	1681	2.19749	113.5	1.95011	109	1.83429	88.5	1.99396	0	0
13102.m00318	1677	1.84369	95	1.93683	108	2.20225	106	1.99426	0	0
13109.m02685	2537	2.09105	163	1.873	158	2.01878	147	1.99428	0	0
13105.m04362	2562	1.93091	152	2.23036	190	1.82229	134	1.99452	0	0
13101.m01471	1706	1.98405	104	1.81576	103	2.18523	107	1.99501	0	0
13101.m07647	2371	2.10019	153	1.99779	157.5	1.88827	128.5	1.99542	0	0
13105.m02608	3292	2.03825	206.167	2.1347	233.667	1.81332	171.333	1.99542	0	0
13104.m11899	1407	1.80426	78	2.03063	95	2.15436	87	1.99641	0	3.25687134025691e-315
13110.m03713	3063	2.05604	193.5	1.94901	198.5	1.98491	174.5	1.99665	0	0
13109.m03409	2745	2.15788	182	1.76394	161	2.06889	163	1.9969	0	0
13105.m00148	1505	2.0544	95	2.03828	102	1.89832	82	1.997	0	0
13103.m02717	3248	1.89384	189	2.06485	223	2.03276	189.5	1.99715	0	0
13102.m06686	2350	1.99431	144	1.99644	156	2.00337	135.125	1.99804	0	0
13101.m15077	2139	2.00845	132	2.17932	155	1.80803	111	1.9986	0	0
13104.m01423	2096	2.17388	140	1.99445	139	1.8285	110	1.99894	0	0
13101.m02883	3763	2.17954	252	1.90214	238	1.91659	207	1.99942	0	0
13102.m00244	2131	1.81745	119	2.08871	148	2.09276	128	1.99964	0	0
13104.m05676	2033	2.04914	128	1.89353	128	2.05654	120	1.99974	0	0
13103.m05518	2358	2.12557	154	1.83662	144	2.03905	138	2.00041	0	0
13110.m03162	2666	2.02039	165.5	1.96286	174	2.01912	154.5	2.00079	0	0
13105.m02443	2559	2.20662	173.5	1.99205	169.5	1.80401	132.5	2.00089	0	0
13110.m03714	3276	2.06641	208	1.96917	214.5	1.96753	185	2.00104	0	0
13110.m03104	2769	1.7513	149	2.21568	204	2.03838	162	2.00179	0	0
13104.m11976	3412	1.92682	202	1.9612	222.5	2.11886	207.5	2.00229	0	0
13101.m08090	1526	2.41003	113	1.63578	83	1.96353	86	2.00311	0	0
13110.m07836	1885	1.88773	109.333	2.29216	143.667	1.8391	99.5	2.00633	0	0
13106.m04109	1939	1.96384	117	2.04737	132	2.01249	112	2.0079	0	0
13103.m06691	1826	2.27252	127.5	1.91055	116	1.84128	96.5	2.00811	0	0
13108.m00211	2884	2.02002	179	1.93963	186	2.06583	171	2.00849	0	0
13103.m06336	3858	1.91497	227	2.11645	271.5	1.99583	221	2.00908	0	0
13102.m12396	3746	2.27888	262.295	2.1245	264.621	1.62511	174.726	2.0095	0	0
13105.m04883	2345	2.08773	150.425	2.13696	166.624	1.80384	121.408	2.00951	0	0
13101.m15000	2423	1.8805	140	1.98594	160	2.17128	151	2.01257	0	0
13111.m03881	3408	2.14077	224.167	2.0591	233.333	1.8385	179.833	2.01279	0	0
13106.m05381	1869	1.99966	114.833	2.04628	127.167	1.99465	107	2.01353	0	0
13102.m12395	3737	2.28436	262.295	2.12962	264.621	1.62903	174.726	2.01434	0	0
13104.m02659	1787	2.07624	114	1.90175	113	2.06668	106	2.01489	0	0
13103.m06892	3524	2.12879	230.5	2.06955	242.5	1.84884	187	2.01573	0	0
13101.m05187	1635	2.18035	109.533	1.96267	106.7	1.90493	89.3929	2.01598	0	0
13102.m00393	2112	2.09577	136	2.00782	141	1.94662	118	2.01674	0	0
13106.m10512	1921	1.89753	112	2.16049	138	1.99507	110	2.0177	0	0
13103.m05251	2343	2.16696	156	1.84838	144	2.03936	137.143	2.01823	0	0
13110.m00185	1670	1.90989	98	1.96296	109	2.19061	105	2.02115	0	0
13108.m03294	2880	2.10193	186	1.92144	184	2.0445	169	2.02262	0	0
13109.m02413	2596	2.09368	167	2.04475	176.5	1.93264	144	2.02369	0	0
13102.m06026	1404	2.24855	97	1.89573	88.5	1.92735	77.6667	2.02388	0	9.08092657056211e-321
13103.m02501	1564	2.01852	97	2.11522	110	1.9381	87	2.02395	0	0
13103.m04273	2845	2.43361	212.733	1.95741	185.167	1.68083	137.25	2.02395	0	0
13102.m01428	1627	2.1804	109	2.0518	111	1.84164	86	2.02461	0	0
13105.m00867	2175	1.66097	111	2.17091	157	2.24265	140	2.02484	0	0
13111.m01542	1718	2.32066	122.5	1.83809	105	1.91647	94.5	2.02507	0	0
13103.m06131	2809	1.84223	159	2.15201	201	2.08377	168	2.026	0	0
13104.m01422	2073	2.2137	141	2.01658	139	1.84878	110	2.02635	0	0
13103.m02695	1534	1.75036	82.5	2.42126	123.5	1.90786	84	2.02649	0	0
13111.m00690	3520	1.96016	212	2.01637	236	2.10829	213	2.02827	0	0
13101.m04273	1641	1.61639	81.5	2.28171	124.5	2.18686	103	2.02832	0	0
13101.m00991	3253	1.99848	199.75	2.20113	238.083	1.8904	176.5	2.03	0	0
13107.m01287	3176	2.23908	218.5	2.27738	240.5	1.57422	143.5	2.03022	0	0
13111.m01548	1838	1.83713	103.75	2.04125	124.75	2.21312	116.75	2.0305	0	0
13102.m12397	3954	2.27999	276.995	2.15118	282.821	1.66299	188.726	2.03139	0	0
13103.m06782	1882	2.04061	118	2.14933	134.5	1.90682	103	2.03226	0	0
13101.m05821	2259	2.08905	145	2.14343	161	1.86622	121	2.0329	0	0
13103.m02067	3983	2.21195	270.7	2.01983	267.5	1.86759	213.5	2.03312	0	0
13112.m01808	3360	2.14068	221	1.93337	216	2.02722	195.5	2.03375	0	0
13103.m02734	2206	2.04212	138.417	1.85875	136.341	2.20059	139.332	2.03382	0	0
13112.m01142	3436	2.03018	214.333	2.15757	246.5	1.91647	189	2.03474	0	0
13102.m04807	2380	2.3042	168.5	1.93527	153.15	1.87064	127.783	2.0367	0	0
13105.m05265	2757	2.14258	181.5	1.93543	177.424	2.03315	160.884	2.03705	0	0
13101.m05588	1741	2.15856	115.469	1.75191	101.417	2.2008	109.973	2.03709	0	0
13107.m04650	2499	2.30518	177	2.02182	168	1.78458	128	2.0372	0	0
13103.m03394	4133	2.04243	259.367	2.0114	276.417	2.05832	244.167	2.03739	0	0
13102.m01862	1924	2.00452	118.5	2.23788	143.167	1.87123	103.333	2.03788	0	0
13112.m08935	2072	2.0891	133	2.19173	151	1.83286	109	2.0379	0	0
13107.m03739	2027	1.85985	115.833	2.3393	157.667	1.91652	111.5	2.03856	0	0
13105.m10382	1399	2.23332	96	1.81652	84.5	2.06706	83	2.03897	0	1.41302774710597e-321
13102.m05651	1958	2.0362	122.5	1.98142	129	2.09972	118	2.03912	0	0
13104.m03093	2077	2.00573	128	1.83894	127	2.27298	135.5	2.03922	0	0
13109.m03928	1682	1.90626	98.5166	1.99663	111.667	2.21572	106.967	2.03954	0	0
13108.m00710	1549	1.74391	83	2.17454	112	2.20428	98	2.04091	0	0
13112.m08900	2489	2.14446	164	1.9937	165	1.98539	141.833	2.04118	0	0
13102.m05984	1626	2.23178	111.5	1.73863	94	2.15347	100.5	2.0413	0	0
13110.m01767	2404	1.82767	135	2.05168	164	2.24642	155	2.04192	0	0
13107.m03035	2269	2.23273	155.658	2.11699	159.718	1.77712	115.733	2.04228	0	0
13112.m02312	5262	2.21324	357.833	2.08852	365.417	1.82637	275.833	2.04271	0	0
13105.m02862	3433	2.23736	236	2.02367	231	1.8674	184	2.04281	0	0
13110.m03103	2744	1.76726	149	2.26875	207	2.09504	165	2.04368	0	0
13102.m06321	1578	1.91811	93	2.11552	111	2.09754	95	2.04372	0	0
13112.m02201	2231	1.95723	134.167	2.07541	153.958	2.10177	134.583	2.0448	0	0
13105.m03546	1356	2.28494	95.2	1.82145	82.125	2.02983	79	2.04541	0	2.36720392135424e-313
13110.m03542	2308	1.84023	130.5	2.1305	163.5	2.16625	143.5	2.04566	0	0
13107.m02938	2309	2.0861	148	2.24029	172	1.81072	120	2.0457	0	0
13103.m05573	1643	1.98089	100	1.80301	98.5	2.35385	111	2.04592	0	0
13101.m00768	1561	1.95985	94	2.08076	108	2.09806	94	2.04622	0	0
13108.m00017	2656	1.81969	148.5	2.12878	188	2.19069	167	2.04639	0	0
13106.m04935	2372	2.08558	152	1.85114	146	2.20328	150	2.04667	0	0
13105.m03647	2711	2.12892	177.333	1.85632	167.333	2.15524	167.7	2.04683	0	0
13108.m04158	2421	2.0232	150.5	2.01657	162.333	2.10112	146	2.04697	0	0
13104.m06074	3552	1.97915	216	2.20988	261	1.95197	199	2.047	0	0
13103.m04013	4090	1.90183	239	2.08831	284	2.15095	252.5	2.04703	0	0
13103.m06456	3939	1.91277	231.5	2.27908	298.5	1.95036	220.5	2.0474	0	0
13109.m02396	1550	1.89712	90.35	2.05316	105.817	2.192	97.5167	2.04743	0	0
13102.m04717	2719	2.02291	169	2.04627	185	2.07586	162	2.04835	0	0
13104.m01421	2019	2.25678	140	2.01093	135	1.88098	109	2.04956	0	0
13112.m03838	1669	1.95783	100.4	2.3029	127.8	1.88819	90.45	2.04964	0	0
13101.m07001	1740	2.14168	114.5	1.9272	111.5	2.08246	104	2.05045	0	0
13101.m01913	1709	2.05121	107.71	2.1823	124.01	1.91875	94.1167	2.05075	0	0
13102.m12456	1629	2.26763	113.5	1.73543	94	2.1495	100.5	2.05086	0	0
13109.m03807	1961	2.04139	123	2.13176	139	1.98103	111.5	2.05139	0	0
13101.m07090	3039	1.9277	180	2.04852	207	2.17829	190	2.0515	0	0
13106.m04580	2462	1.91681	145	2.18658	179	2.05198	145	2.05179	0	0
13106.m01745	2160	2.01153	133.5	2.13029	153	2.01627	125	2.05269	0	0
13103.m00024	3239	1.77853	177	2.22844	240	2.15135	200	2.05277	0	0
13106.m05562	3483	2.08844	223.5	1.95576	226.5	2.11568	211.5	2.05329	0	0
13106.m04958	2404	1.99013	147	2.12674	170	2.04351	141	2.05346	0	0
13104.m04840	2619	1.86403	150	2.25072	196	2.0487	154	2.05448	0	0
13102.m06432	1504	2.05577	95	2.13962	107	1.96908	85	2.05482	0	0
13103.m03043	1925	1.78087	105.333	2.23151	142.833	2.15382	119	2.0554	0	0
13107.m04171	2217	2.18735	149	1.91273	141	2.06658	131.5	2.05556	0	0
13102.m03748	2677	1.9867	163.411	2.08512	185.6	2.09672	161.1	2.05618	0	0
13104.m03775	1391	2.08186	88.9778	1.69964	78.6111	2.38829	95.35	2.0566	0	2.69265776983479e-321
13102.m04042	1582	2.263	110	1.74897	92	2.1583	98	2.05676	0	0
13103.m04976	1753	2.19078	118	1.85286	108	2.12664	107	2.05676	0	0
13101.m05915	4417	2.15156	292	2.21287	325	1.80635	229	2.05693	0	0
13107.m03084	1780	1.95461	106.901	2.18942	129.583	2.02746	103.581	2.05717	0	0
13104.m03457	2220	2.15507	147	2.18109	161	1.83622	117	2.05746	0	0
13106.m00292	1941	2.00374	119.5	2.16147	139.5	2.01041	112	2.05854	0	0
13102.m02795	2132	1.96925	129	2.11595	150	2.09178	128	2.05899	0	0
13103.m02066	4115	2.22009	280.7	2.06466	282.5	1.89235	223.5	2.05903	0	0
13101.m05578	2533	2.1329	166	2.16091	182	1.88442	137	2.05941	0	0
13101.m04078	1699	1.62986	85.0833	2.1916	123.81	2.35829	115	2.05992	0	0
13102.m05346	1912	2.28095	134	1.82461	116	2.07735	114	2.06097	0	0
13109.m03611	2647	1.82587	148.5	2.07353	182.5	2.2837	173.5	2.06103	0	0
13109.m01161	3474	2.1079	225	2.06038	238	2.01585	201	2.06138	0	0
13106.m01098	1908	2.0128	118	1.90725	121	2.26431	124	2.06146	0	0
13102.m05657	1467	2.24073	101	1.78357	87	2.16125	91	2.06185	0	0
13107.m05324	2185	2.24918	151	2.02333	147	1.91347	120	2.06199	0	0
13106.m03666	1436	2.46324	108.683	2.02452	96.6667	1.69839	70	2.06205	0	0
13112.m02219	2652	1.93902	158	1.9959	176	2.25312	171.5	2.06268	0	0
13101.m01254	1632	1.85332	92.9333	2.10326	114.133	2.23166	104.533	2.06274	0	0
13103.m01487	3148	2.09357	202.5	2.05402	215	2.04199	184.5	2.0632	0	0
13104.m03245	1705	2.31926	121.5	2.01086	114	1.85956	91	2.06323	0	0
13103.m04012	4181	1.92271	247	2.11479	294	2.15414	258.5	2.06388	0	0
13109.m01160	3454	2.12953	226	2.0549	236	2.00735	199	2.06393	0	0
13106.m05563	3495	2.11852	227.5	1.97486	229.5	2.09845	210.5	2.06394	0	0
13111.m00619	2207	2.02355	137.221	2.31139	169.619	1.85745	117.659	2.06413	0	0
13107.m02517	3008	1.85019	171	2.01464	201.5	2.32815	201	2.06433	0	0
13108.m04004	4015	1.99208	245.75	2.19723	293.333	2.00456	231	2.06462	0	0
13101.m06235	1684	1.99064	103	2.19666	123	2.00689	97	2.06473	0	0
13104.m06059	1753	1.86903	100.67	1.70878	99.6017	2.61665	131.654	2.06482	0	0
13108.m00856	2966	2.17266	198	2.29159	226	1.73854	148	2.0676	0	0
13102.m12400	3801	2.0341	237.56	2.26984	286.875	1.89979	207.258	2.06791	0	0
13101.m03035	1827	1.75257	98.3821	2.19479	133.331	2.25768	118.388	2.06835	0	0
13101.m00213	1878	2.07964	120.001	1.98075	123.687	2.14917	115.844	2.06985	0	0
13108.m04002	4000	1.99955	245.75	2.19796	292.333	2.01208	231	2.06986	0	0
13109.m02854	1528	2.10868	99	2.16506	110	1.93815	85	2.07063	0	0
13103.m03749	1926	2.06159	122	2.10804	135	2.04416	113	2.07126	0	0
13103.m02068	4023	2.24659	277.7	2.05955	275.5	1.90964	220.5	2.07193	0	0
13107.m10024	2231	2.08367	142.833	2.22426	165	1.90916	122.25	2.07236	0	0
13105.m05247	2236	2.27065	156	2.11168	157	1.83867	118	2.07367	0	0
13110.m02346	1814	2.44903	136.5	1.727	104.167	2.04713	106.583	2.07438	0	0
13103.m02069	4026	2.24492	277.7	2.07295	277.5	1.90822	220.5	2.07536	0	0
13107.m09977	1385	1.98566	84.5	1.81316	83.5	2.42756	96.5	2.07546	0	0
13103.m06623	2069	2.04494	130	2.06409	142	2.12179	126	2.07694	0	0
13102.m06045	1586	1.92896	94	2.17121	114.5	2.13089	97	2.07702	0	0
13101.m04594	4787	2.12124	312	2.16434	344.5	1.94694	267.5	2.07751	0	0
13104.m04383	3126	2.04063	196	2.18072	226.667	2.01178	180.5	2.07771	0	0
13105.m04764	2025	2.28224	142	1.93814	130.5	2.01305	117	2.07781	0	0
13101.m04593	4784	2.12257	312	2.1657	344.5	1.94816	267.5	2.07881	0	0
13101.m07268	1669	2.10603	108	2.25244	125	1.87879	90	2.07909	0	0
13105.m03952	1893	2.11472	123	1.97002	124	2.15342	117	2.07939	0	0
13105.m01108	2065	2.06466	131	2.22878	153.033	1.94593	115.333	2.07979	0	0
13107.m09958	2223	2.09116	142.833	2.23226	165	1.91603	122.25	2.07982	0	0
13105.m00794	1477	2.00521	91	2.22964	109.5	2.00508	85	2.07997	0	0
13103.m05673	3654	2.10204	236	2.04119	248	2.09772	220	2.08032	0	0
13103.m01536	2141	1.97617	130	2.17729	155	2.09112	128.5	2.08153	0	0
13103.m02107	4852	2.18673	326	1.84712	298	2.21168	308	2.08184	0	0
13107.m00358	3723	2.2117	253	2.02221	250.333	2.01205	215	2.08198	0	0
13104.m04994	2145	2.10904	139	2.07508	148	2.06286	127	2.08233	0	0
13106.m04886	3459	2.10764	224	1.99976	230	2.14043	212.5	2.08261	0	0
13103.m04667	1366	2.14432	90	2.26771	103	1.83643	72	2.08282	0	0
13101.m06474	1696	2.41792	126	1.7378	98	2.0954	102	2.08371	0	0
13103.m05244	2273	2.21937	155	1.91853	145	2.1153	138	2.0844	0	0
13104.m05993	1684	2.23222	115.5	2.10737	118	1.91378	92.5	2.08446	0	0
13111.m04383	4366	2.11817	284.149	2.06029	299.097	2.07899	260.522	2.08582	0	0
13101.m07975	2046	1.65294	103.912	2.13286	145.1	2.47345	145.25	2.08642	0	0
13102.m06111	1544	2.04467	97	2.1621	111	2.05346	91	2.08674	0	0
13112.m00440	1494	2.06226	94.6667	2.16233	107.417	2.03668	87.3333	2.08709	0	0
13107.m00027	2031	2.24345	140	2.02867	137	1.98994	116	2.08735	0	0
13106.m04174	2821	2.20819	191.4	1.86301	174.75	2.19224	177.5	2.08781	0	0
13105.m03710	2193	1.92931	130	2.16451	157.833	2.17658	137	2.09014	0	0
13101.m15016	1531	1.99825	94	2.04295	104	2.2302	98	2.09047	0	0
13105.m02442	1523	2.01943	94.4999	2.09647	106.167	2.15613	94.2499	2.09068	0	0
13104.m02862	2191	2.08705	140.5	2.10472	153.333	2.08051	130.833	2.09076	0	0
13103.m01806	2456	1.98775	150	2.21641	181	2.07118	146	2.09178	0	0
13108.m01577	2130	2.01184	131.667	2.10146	148.833	2.16462	132.333	2.09264	0	0
13102.m01925	1592	2.31011	113	2.05913	109	1.9113	87.3333	2.09352	0	0
13110.m07888	1774	2.04738	111.597	1.89846	111.984	2.33758	119.022	2.09447	0	0
13101.m07942	2555	2.1018	165	1.91866	163	2.26365	166	2.0947	0	0
13105.m01356	2696	2.13645	176.976	1.96891	176.5	2.18188	168.833	2.09575	0	0
13110.m02404	1496	1.78394	82	2.15106	107	2.35225	101	2.09575	0	0
13103.m01686	1708	2.12464	111.5	1.91928	109	2.24387	110	2.09593	0	0
13103.m04879	4183	2.10334	270.333	1.98437	276	2.201	264.25	2.09624	0	0
13103.m05254	2245	2.20356	152	1.92906	144	2.1572	139	2.09661	0	0
13105.m00059	1693	1.96404	102.167	2.21459	124.667	2.11283	102.667	2.09716	0	0
13106.m00047	2322	2.0534	146.5	2.22775	172	2.01065	134	2.09727	0	0
13103.m06081	2919	2.20207	197.5	1.89576	184	2.19423	183.833	2.09736	0	0
13107.m00206	2985	2.19154	201	2.18633	217	1.91422	164	2.09737	0	0
13104.m04929	2331	2.3666	169.5	1.80628	140	2.12246	142	2.09845	0	0
13106.m00389	1600	2.04769	100.667	2.09269	111.333	2.1558	99	2.09873	0	0
13105.m02430	2474	2.01275	153	2.11519	174	2.16877	154	2.09891	0	0
13103.m03064	2200	2.01194	136	2.05738	150.5	2.22772	140.667	2.09901	0	0
13103.m01807	2447	1.98176	149	2.23686	182	2.0788	146	2.09914	0	0
13111.m03291	1452	2.25267	100.5	1.86413	90	2.18357	91	2.10012	0	0
13104.m01398	5784	2.21241	393.183	2.22639	428.183	1.86203	309.117	2.10028	0	0
13107.m04649	1464	2.11193	95	1.96868	95.8333	2.2212	93.3333	2.10061	0	0
13112.m00112	2311	2.2533	160	1.89349	145.5	2.1559	143	2.1009	0	0
13102.m01189	2246	1.9345	133.5	2.23618	167	2.13298	137.5	2.10122	0	0
13106.m04279	2995	2.15072	197.917	2.00665	199.833	2.14728	184.583	2.10155	0	0
13105.m04038	1703	2.61821	137	1.84545	104.5	1.84128	90	2.10165	0	0
13102.m04402	1828	2.15431	121	2.18814	133	1.96315	103	2.10187	0	0
13109.m03432	2888	1.95336	173.333	2.11397	203	2.2389	185.583	2.10208	0	0
13105.m00796	1431	2.02418	89	2.23826	106.5	2.04518	84	2.10254	0	0
13105.m00866	2095	1.7244	111	2.23945	156	2.34492	141	2.10292	0	0
13102.m04275	1554	2.00498	95.7333	2.14674	110.925	2.15833	96.2667	2.10335	0	0
13110.m03626	2436	2.14565	160.597	2.04922	165.984	2.1171	148.022	2.10399	0	0
13103.m00875	1379	2.36012	100	2.00643	92	1.94545	77	2.104	0	0
13103.m04826	1973	1.86401	113	2.24074	147	2.20737	125	2.10404	0	0
13103.m05985	2856	2.0968	184	2.03236	193	2.18367	179	2.10428	0	0
13102.m05880	1423	1.73442	75.8333	2.2121	104.667	2.36682	96.6667	2.10444	0	0
13102.m04481	3495	2.22561	239	2.048	238	2.04362	205	2.10574	0	0
13102.m04790	2005	2.14268	132	1.99498	133	2.18083	125.5	2.10616	0	0
13102.m02880	2997	2.10023	193.4	2.08091	207.367	2.13829	183.933	2.10648	0	0
13106.m01104	2055	2.1539	136	1.98058	135.333	2.18711	129	2.1072	0	0
13108.m04001	4127	2.07208	262.75	2.22505	305.333	2.02614	240	2.10776	0	0
13103.m00621	1655	2.17301	110.5	2.29876	126.5	1.85258	88	2.10812	0	0
13102.m04983	2476	1.9454	148	2.19851	181	2.18109	155	2.10833	0	0
13102.m03521	1825	1.71201	96	1.83744	111.5	2.77775	145.5	2.10907	0	0
13109.m02686	2352	2.21402	160	1.98196	155	2.13313	144	2.1097	0	0
13106.m00518	2107	2.0544	133	2.24097	157	2.03392	123	2.10976	0	0
13107.m03439	3865	2.22307	264	2.02313	260	2.08386	231.167	2.11002	0	0
13107.m00779	2673	2.14295	176	2.11524	188	2.07248	159	2.11022	0	0
13107.m04095	1459	2.02994	91	1.93764	94	2.36414	99	2.11057	0	0
13109.m03380	1368	1.72484	72.5	2.18745	99.5	2.41953	95	2.11061	0	0
13111.m01480	1481	2.13897	97.3333	1.84117	90.6667	2.35254	100	2.11089	0	0
13105.m02972	1727	2.05415	109	2.28128	131	1.99727	99	2.1109	0	0
13108.m02435	2265	2.15297	149.833	1.85671	139.833	2.32582	151.2	2.11183	0	0
13103.m01119	1922	1.96428	116	2.14546	137.111	2.22969	123	2.11314	0	0
13101.m07974	2178	1.74702	116.912	2.14168	155.1	2.45152	153.25	2.11341	0	0
13106.m05259	2595	2.02759	161.667	2.08127	179.583	2.23212	166.25	2.11366	0	0
13101.m00866	1708	2.09606	110	2.02493	115	2.22347	109	2.11482	0	0
13107.m03034	2147	2.31412	152.658	2.19526	156.718	1.83753	113.233	2.11564	0	0
13102.m05248	2847	2.07485	181.5	2.1497	203.5	2.12327	173.5	2.11594	0	0
13107.m00631	3023	2.15412	200.083	2.09319	210.4	2.10088	182.283	2.11606	0	0
13106.m04175	2785	2.25816	193.233	1.89249	175.25	2.19764	175.667	2.1161	0	0
13103.m05246	2218	2.24506	153	1.95255	144	2.15205	137	2.11655	0	0
13107.m04168	2355	2.26648	164	2.14545	168	1.93809	131	2.11667	0	0
13109.m00443	2253	2.39798	166	1.98896	149	1.96397	127	2.11697	0	0
13106.m01312	1542	2.01038	95.25	2.26242	116	2.07872	92	2.11718	0	0
13112.m08831	1377	2.39112	101.167	1.95786	89.6429	2.00309	79.1667	2.11736	0	0
13105.m04035	2598	2.17976	174	2.10106	181.5	2.07196	154.5	2.11759	0	0
13106.m04887	3114	2.10076	201	1.99918	207	2.2545	201.5	2.11814	0	0
13103.m02012	1854	2.15835	122.951	1.84924	114	2.34822	124.956	2.1186	0	0
13106.m00655	1653	1.96891	100	2.23786	123	2.14991	102	2.11889	0	0
13104.m04995	2054	2.15495	136	2.06452	141	2.13729	126	2.11892	0	0
13111.m03995	2916	2.15969	193.5	2.14825	208.292	2.04913	171.5	2.11902	0	0
13102.m05247	2847	2.08628	182.5	2.16026	204.5	2.11103	172.5	2.11919	0	0
13102.m03537	2033	2.04513	127.75	2.325	157.167	1.98799	116	2.11937	0	0
13109.m00036	1637	1.96827	99	2.24136	122	2.14964	101	2.11976	0	0
13103.m04454	3433	2.15309	227.111	2.32152	265	1.8877	186	2.12077	0	0
13110.m00442	1428	2.19936	96.5	2.21137	105	1.95189	80	2.12087	0	0
13106.m00830	1521	1.98286	92.6666	2.15525	109	2.22577	97.1666	2.12129	0	0
13102.m04920	2749	2.00675	169.5	1.98565	181.5	2.3764	187.5	2.12293	0	0
13109.m00202	3545	2.06569	225	2.23969	264	2.06393	210	2.1231	0	0
13107.m04116	2286	2.01455	141.5	2.32861	177	2.02707	133	2.12341	0	0
13102.m06094	2802	2.03267	175	2.24326	209	2.10141	169	2.12578	0	0
13103.m02519	1799	2.41442	133.458	2.02281	121	1.94057	100.2	2.12593	0	0
13111.m03120	1966	2.00309	121	1.80509	118	2.56967	145	2.12595	0	0
13101.m00158	1610	2.0754	102.667	2.17932	116.667	2.12437	98.1667	2.12637	0	0
13103.m02169	2119	2.05045	133.5	2.14549	151.167	2.18408	132.833	2.12667	0	0
13104.m04922	2136	2.3541	154.5	2.11198	150	1.91659	117.5	2.12756	0	0
13110.m01766	2322	1.89221	135	2.15004	166	2.34075	156	2.12767	0	0
13106.m00881	3326	2.19192	224	2.09781	232	2.09508	200	2.12827	0	0
13102.m00315	1727	1.95992	104	2.10714	121	2.32006	115	2.12904	0	0
13110.m00746	2042	2.33346	146.406	2.08146	141.326	1.97329	115.652	2.1294	0	0
13111.m03165	3824	2.20435	259	2.25848	287.167	1.9255	211.333	2.12944	0	0
13108.m01442	2271	2.09235	146	2.37269	179.167	1.92539	125.5	2.13014	0	0
13103.m02094	4505	1.90725	264	2.41832	362.25	2.06688	267.25	2.13082	0	0
13111.m02062	2243	2.35063	162	2.1252	158.5	1.91836	123.5	2.1314	0	0
13106.m01259	1639	2.20415	111	2.19275	119.5	1.99821	94	2.13171	0	0
13105.m05512	3342	2.14873	220.643	2.27975	253.333	1.9669	188.667	2.13179	0	0
13102.m00207	1899	2.10804	123	2.23303	141	2.05488	112	2.13198	0	0
13104.m05044	3126	2.18639	210	2.19354	228	2.01736	181	2.13243	0	0
13102.m06093	2736	1.99844	168	2.27538	207	2.12664	167	2.13349	0	0
13104.m05474	1692	2.20404	114.583	2.06679	116.277	2.12989	103.435	2.13357	0	0
13104.m04256	1722	2.09791	111	2.0172	115.5	2.28633	113	2.13381	0	0
13102.m01279	3351	2.58348	266	1.88471	210	1.93389	186	2.13403	0	0
13101.m06861	3306	2.18056	221.5	2.18328	240	2.03925	193.5	2.13436	0	0
13101.m03710	4932	2.14466	325	2.15254	353	2.1087	298.5	2.1353	0	0
13107.m00461	1442	2.08773	92.5	1.93963	93	2.37993	98.5	2.13576	0	0
13102.m03300	2683	2.17742	179.5	2.15219	192	2.07774	160	2.13579	0	0
13105.m05248	2351	2.31186	167	2.20027	172	1.89693	128	2.13635	0	0
13102.m03201	3992	2.22572	273	2.11698	281	2.06848	237	2.13706	0	0
13105.m01060	1878	2.23559	129	2.09786	131	2.07786	112	2.1371	0	0
13108.m01452	2180	2.08617	139.736	2.2579	163.667	2.06865	129.435	2.13757	0	0
13107.m03296	3246	2.31612	231	2.31628	250	1.78177	166	2.13806	0	0
13104.m06278	4528	2.13476	297	2.15198	324	2.12756	276.5	2.1381	0	0
13111.m00967	1526	2.11144	99	2.50294	127	1.8037	79	2.13936	0	0
13105.m04932	3603	2.16793	240	2.09513	251	2.15642	223	2.13982	0	0
13107.m02892	1869	2.26377	130	2.23669	139	1.92009	103	2.14018	0	0
13101.m06862	3312	2.18644	222.5	2.17932	240	2.0566	195.5	2.14079	0	0
13112.m03874	1987	2.22761	136	2.28549	151	1.91127	109	2.14146	0	0
13103.m05575	1525	2.16974	101.667	1.97539	100.167	2.28086	99.8333	2.142	0	0
13109.m03529	1725	1.69805	90	2.08343	119.5	2.64591	131	2.14247	0	0
13103.m02619	1541	1.81633	86	2.36147	121	2.24964	99.5	2.14248	0	0
13102.m03774	1428	2.00564	88	1.81122	86	2.61065	107	2.1425	0	0
13106.m00979	1846	1.7278	98	2.49264	153	2.20824	117	2.14289	0	0
13111.m00609	3061	2.37104	223	1.97485	201	2.08296	183	2.14295	0	0
13102.m05838	1707	2.48814	130.5	1.92041	109	2.02067	99	2.14307	0	0
13101.m00252	1494	2.04774	94	2.21433	110	2.16883	93	2.14363	0	0
13101.m06477	3485	2.17596	233	2.05819	238.5	2.19944	220	2.14453	0	0
13101.m05029	1319	2.29475	93	2.0521	90	2.08677	79	2.14454	0	0
13109.m00560	1627	2.34043	117	1.86696	101	2.22709	104	2.14483	0	0
13104.m11954	1598	2.23185	109.583	2.05662	109.277	2.14617	98.4345	2.14488	0	0
13102.m01202	2132	2.23074	146.13	2.30798	163.613	1.89637	116.043	2.14503	0	0
13103.m04835	1537	2.61512	123.5	1.90779	97.5	1.91547	84.5	2.14613	0	0
13102.m00762	1254	2.02439	78	2.38631	99.5	2.02823	73	2.14631	0	2.5963494825876e-312
13102.m00805	1824	2.08766	117	2.17645	132	2.17757	114	2.14723	0	0
13111.m03375	1488	2.12162	97	2.22326	110	2.09757	89.5833	2.14748	0	0
13107.m03293	1321	2.15577	87.5	2.06037	90.5	2.22868	84.5	2.14827	0	0
13105.m04114	2157	2.31484	153.417	1.86601	133.833	2.26406	140.167	2.1483	0	0
13101.m06484	2391	2.12345	156	2.06284	164	2.25863	155	2.14831	0	0
13105.m03141	1995	2.14526	131.5	2.17834	144.5	2.12191	121.5	2.1485	0	0
13105.m05510	3262	2.15154	215.643	2.28956	248.333	2.00445	187.667	2.14852	0	0
13102.m04789	2026	2.16866	135	2.03368	137	2.24421	130.5	2.14885	0	0
13107.m03445	1542	2.10008	99.5	2.29168	117.5	2.05613	91	2.1493	0	0
13105.m03352	3922	2.21565	267	2.10108	274	2.13205	240	2.14959	0	0
13106.m00988	1497	2.08712	96	2.13958	106.5	2.22267	95.5	2.14979	0	0
13112.m08934	1959	2.22622	134	2.30281	150	1.9208	108	2.14994	0	0
13105.m00147	2501	2.16019	166	2.36893	197	1.92246	138	2.15053	0	0
13104.m02758	1989	2.09719	128.167	1.87998	124.333	2.47573	141.333	2.15097	0	0
13106.m05088	1539	2.30508	109	2.24729	115	1.90166	84	2.15135	0	0
13108.m03385	1758	2.14752	116	1.83048	107	2.47733	125	2.15178	0	0
13105.m00797	1387	2.08839	89	2.30926	106.5	2.05982	82	2.15249	0	0
13112.m03616	2599	1.82829	146	2.21018	191	2.41971	180.5	2.15273	0	0
13101.m07097	2469	2.11514	160.458	2.06585	169.597	2.28194	161.708	2.15431	0	0
13103.m00028	2673	2.13889	175.667	2.02748	180.2	2.29841	176.333	2.15493	0	0
13109.m02044	1646	2.23762	113.167	2.12861	116.5	2.09908	99.1667	2.1551	0	0
13103.m04825	3357	2.10381	217	2.30689	257.5	2.05498	198	2.15522	0	0
13101.m06421	1548	2.29518	109.167	2.0788	107	2.09317	93	2.15572	0	0
13105.m01039	4527	2.0202	281	2.11592	318.5	2.33198	303	2.15603	0	0
13107.m02515	2733	2.13163	179	2.14583	195	2.19271	172	2.15672	0	0
13103.m01485	2658	2.12443	173.5	2.12718	188	2.22181	169.5	2.15781	0	0
13105.m10345	1294	2.01212	80	2.51009	108	1.95208	72.5	2.1581	0	0
13105.m00501	1464	2.11193	95	2.19808	107	2.16567	91	2.15856	0	0
13104.m04201	2576	2.02781	160.5	2.25326	193	2.19786	162.5	2.15965	0	0
13102.m04453	1799	2.00812	111	2.08968	125	2.38214	123	2.15998	0	0
13102.m01092	2764	2.17837	185	2.36114	217	1.94122	154	2.16025	0	0
13103.m03230	1999	2.23866	137.5	2.29935	152.833	1.94586	111.643	2.16129	0	0
13111.m00968	1510	2.13381	99	2.52946	127	1.82282	79	2.16203	0	0
13107.m24464	2070	2.18546	139	2.06309	142	2.23859	133	2.16238	0	0
13104.m03592	1841	2.29231	129.667	1.8977	116.167	2.29783	121.417	2.16261	0	0
13102.m06408	1534	1.94838	91.8333	2.10921	107.583	2.43025	107	2.16261	0	0
13103.m02543	3658	2.22727	250.333	1.93482	235.333	2.32592	244.2	2.16267	0	0
13109.m03953	1533	2.16549	102	2.11876	108	2.20456	97	2.16294	0	0
13102.m02475	1908	2.51743	147.583	2.20411	139.833	1.76823	96.8333	2.16326	0	0
13110.m02840	1400	2.19686	94.5	1.87967	87.5	2.414	97	2.16351	0	0
13107.m00258	1378	2.31459	98	2.02971	93	2.14913	85	2.16448	0	0
13103.m00592	2360	2.19272	159	2.20462	173	2.09638	142	2.16457	0	0
13104.m04941	2430	2.37064	177	2.19062	177	1.93562	135	2.16563	0	0
13111.m02727	1998	2.10132	129	2.01702	134	2.38029	136.5	2.16621	0	0
13112.m03763	2899	2.20978	196.833	2.2313	215.083	2.05814	171.25	2.16641	0	0
13109.m02492	1496	2.17554	100	2.25158	112	2.07277	89	2.16663	0	0
13104.m00034	2069	2.34382	149	2.23852	154	1.91972	114	2.16735	0	0
13110.m03643	1608	2.11509	104.5	2.13839	114.333	2.2498	103.833	2.16776	0	0
13103.m02686	1539	2.26278	107	1.95417	100	2.28652	101	2.16783	0	0
13109.m01894	2715	2.36154	197	2.03821	184	2.10459	164	2.16811	0	0
13105.m05514	3256	2.18406	218.5	2.31225	250.333	2.00815	187.667	2.16815	0	0
13101.m07727	1582	2.38198	115.783	1.84244	96.9167	2.28347	103.683	2.16929	0	0
13107.m03524	1451	2.11665	94.3667	2.11759	102.167	2.27392	94.7	2.16939	0	0
13110.m02403	1473	1.8118	82	2.28673	112	2.41263	102	2.17039	0	0
13101.m06259	1699	2.32745	121.5	2.03271	114.833	2.15322	105	2.17113	0	0
13110.m00027	1675	2.13735	110	2.17256	121	2.20487	106	2.17159	0	0
13108.m04005	3882	2.13997	255.25	2.28413	294.833	2.09119	233	2.17177	0	0
13108.m04000	3978	2.12515	259.75	2.31595	306.333	2.07576	237	2.17229	0	0
13101.m02148	3752	2.07316	239	2.25239	281	2.1915	236	2.17235	0	0
13107.m10025	2071	2.1425	136.333	2.35253	162	2.02301	120.25	2.17268	0	0
13101.m04709	5408	2.06057	342.393	2.34617	421.886	2.1151	328.302	2.17394	0	0
13102.m05592	4273	2.09172	274.624	2.32621	330.508	2.1054	258.211	2.17444	0	0
13109.m01158	2246	2.19534	151.5	2.3433	175	1.98561	128	2.17475	0	0
13108.m03624	3808	2.35463	275.5	2.20347	279	1.96714	215	2.17508	0	0
13112.m03386	1857	2.25942	128.917	2.2348	137.991	2.03169	108.287	2.1753	0	0
13102.m02988	1792	2.10677	116	2.04749	122	2.372	122	2.17542	0	0
13101.m05528	4449	2.10378	287.583	2.24991	332.833	2.17447	277.667	2.17605	0	0
13102.m06448	1251	2.13331	82	2.1396	89	2.2559	81	2.17627	0	6.50798217646336e-315
13108.m02431	2237	2.17143	149.25	2.23173	166	2.12598	136.5	2.17638	0	0
13101.m05587	1906	2.2193	129.969	1.91583	121.417	2.39415	130.973	2.17642	0	0
13102.m06411	1481	1.97415	89.8333	2.06285	101.583	2.4937	106	2.1769	0	0
13103.m06529	2780	2.35315	201	2.33673	216	1.84232	147	2.1774	0	0
13102.m05116	1816	2.34776	131	2.24125	135.333	1.94575	101.417	2.17825	0	0
13108.m04692	1311	2.14119	86.25	1.85816	81	2.5389	95.5333	2.17941	0	0
13104.m04078	2397	2.13172	157	2.25842	180	2.15123	148	2.18046	0	0
13103.m01130	2392	2.0368	149.697	2.21641	176.283	2.28927	157.169	2.18083	0	0
13105.m04933	1511	2.17548	101	1.97048	99	2.39807	104	2.18134	0	0
13105.m03620	3677	2.17741	246	2.10204	257	2.26463	239	2.18136	0	0
13101.m07939	2121	2.20963	144	2.08438	147	2.25047	137	2.18149	0	0
13102.m02411	1865	2.32098	133	2.22536	138	1.99893	107	2.18176	0	0
13110.m02955	2031	1.98438	123.833	2.00152	135.167	2.56034	149.25	2.18208	0	0
13112.m04375	1676	2.44678	126	1.93798	108	2.16198	104	2.18225	0	0
13101.m01604	1524	2.18896	102.5	2.28915	116	2.06898	90.5	2.18236	0	0
13110.m02314	1294	2.18818	87	2.39389	103	1.96554	73	2.18253	0	0
13102.m12374	1821	2.23408	125	2.09746	127	2.21943	116	2.18366	0	0
13107.m02696	3835	2.41019	284	2.21541	282.5	1.92603	212	2.18388	0	0
13102.m01631	1696	2.33317	121.583	2.13502	120.4	2.08347	101.419	2.18388	0	0
13104.m02665	1257	2.07135	80	1.98584	83	2.4946	90	2.18393	0	3.12526080942179e-316
13102.m06269	2999	2.11077	194.5	2.17111	216.5	2.27124	195.5	2.18437	0	0
13103.m03471	1687	2.43082	126	1.97883	111	2.14789	104	2.18585	0	0
13105.m01151	3364	2.03171	210	2.28421	255.5	2.24231	216.5	2.18607	0	0
13109.m03558	1536	2.28839	108	2.38874	122	1.88269	83	2.18661	0	0
13103.m01169	1242	2.41082	92	2.13089	88	2.01978	72	2.18716	0	1.08260576855982e-315
13106.m01316	2636	2.01252	163	2.06506	181	2.48488	188	2.18749	0	0
13102.m05790	1530	2.08465	98	2.18189	111	2.29997	101	2.18884	0	0
13102.m05043	1950	2.08628	125	2.26717	147	2.21554	124	2.18966	0	0
13101.m14967	1748	2.29014	123	1.9872	115.5	2.29218	115	2.18984	0	0
13110.m00679	3151	2.23102	216	2.35939	247.2	1.97924	179	2.18988	0	0
13103.m02939	1346	2.17417	89.9167	2.10478	94.2	2.29082	88.5	2.18992	0	0
13102.m02410	1741	2.31804	124	2.19384	127	2.06125	103	2.19105	0	0
13103.m00074	1341	1.9416	80	2.39969	107	2.23441	86	2.1919	0	0
13106.m01700	1999	1.88861	116	2.4824	165	2.20481	126.5	2.19194	0	0
13105.m00795	1391	2.10578	90	2.36749	109.5	2.104	84	2.19242	0	0
13105.m03490	2700	2.25411	187	2.19434	197	2.12918	165	2.19254	0	0
13103.m02451	3158	2.17589	211.13	2.41448	253.534	1.98732	180.13	2.19256	0	0
13105.m25154	1641	1.94364	98	2.2359	122	2.39918	113	2.19291	0	0
13107.m04413	2641	2.15043	174.5	2.23197	196	2.20313	167	2.19518	0	0
13105.m04949	1284	2.49672	98.5	1.67472	71.5	2.415	89	2.19548	0	9.88131291682493e-324
13107.m01293	2906	2.20632	197	2.02843	196	2.35392	196.333	2.19622	0	0
13110.m00163	1646	2.28046	115.333	2.30828	126.333	2.0003	94.5	2.19635	0	0
13111.m02400	2731	2.06466	173.25	2.39518	217.5	2.13053	167	2.19679	0	0
13101.m01899	1526	2.17542	102	2.01023	102	2.40875	105.5	2.19813	0	0
13105.m02439	1669	2.10603	108	2.23443	124	2.25455	108	2.19834	0	0
13109.m03462	1690	2.09912	109	2.4558	138	2.04099	99	2.19864	0	0
13102.m04206	2697	2.23249	185	2.13544	191.5	2.22844	172.5	2.19879	0	0
13101.m07197	2044	2.30879	145	2.04519	139	2.24363	131.625	2.1992	0	0
13107.m00830	1840	2.40263	135.833	1.8892	115.583	2.30697	121.833	2.1996	0	0
13102.m06156	2106	2.02447	131	2.342	164	2.23341	135	2.19996	0	0
13104.m01364	1734	2.0834	111	2.24606	129.5	2.2705	113	2.19999	0	0
13105.m03414	2049	2.38258	150	2.14295	146	2.07449	122	2.2	0	0
13108.m04003	2236	2.16876	149	2.41431	179.5	2.01786	129.5	2.20031	0	0
13110.m00165	1606	2.2866	112.833	2.31896	123.833	1.99588	92	2.20048	0	0
13103.m04954	3207	2.04998	202	2.40072	256	2.15109	198	2.2006	0	0
13111.m00795	2195	2.29577	154.833	1.92962	140.833	2.3783	149.833	2.20123	0	0
13101.m02108	1362	2.12672	89	2.08668	94.5	2.39181	93.5	2.20174	0	0
13111.m00468	2541	2.09417	163.5	2.37899	201	2.13215	155.5	2.20177	0	0
13102.m01427	2029	2.4221	151	2.20854	149	1.97473	115	2.20179	0	0
13104.m04258	2957	2.10223	191	2.2884	225	2.21513	188	2.20192	0	0
13106.m02206	2000	1.8063	111	2.46612	164	2.33436	134	2.20226	0	0
13109.m03533	2969	2.08277	190	2.2285	220	2.30006	196	2.20378	0	0
13112.m03237	1352	2.6239	109	2.23558	100.5	1.75237	68	2.20395	0	0
13107.m03535	1512	2.28167	106	2.18797	110	2.14301	93	2.20422	0	0
13105.m04417	3749	2.25713	260	2.24617	280	2.10962	227	2.2043	0	0
13106.m05163	1215	1.94651	72.6667	2.50828	101.333	2.16025	75.3333	2.20501	0	1.12165842054783e-313
13105.m10372	3090	2.05388	195	2.3067	237	2.25509	200	2.20522	0	0
13101.m06419	2230	2.42271	166	2.0769	154	2.11703	135.5	2.20555	0	0
13102.m01294	1607	2.20754	109	2.26449	121	2.14641	99	2.20615	0	0
13103.m07029	2318	2.17629	155	2.20565	170	2.23958	149	2.20717	0	0
13112.m00461	1509	2.26463	105	2.37169	119	1.98565	86	2.20732	0	0
13110.m01886	2912	2.12354	190	2.09655	203	2.4049	201	2.20833	0	0
13102.m02801	4063	2.57132	321	2.17621	294	1.87798	219	2.2085	0	0
13101.m15034	2412	2.0312	150.533	2.30236	184.65	2.29217	158.683	2.20858	0	0
13103.m04638	4445	2.41624	330	2.41995	357.667	1.78974	228.333	2.20865	0	0
13102.m00201	1430	2.29871	101	2.3555	112	1.97352	81	2.20924	0	0
13101.m07941	1918	2.25684	133	2.10115	134	2.27067	125	2.20955	0	0
13101.m07503	2268	2.38212	166	1.89624	143	2.3504	153	2.20958	0	0
13103.m04443	1830	2.12231	119.333	2.36653	144	2.13997	112.4	2.2096	0	0
13112.m00459	1512	2.28167	106	2.36699	119	1.98171	86	2.21012	0	0
13107.m01477	1951	2.33544	140	2.01166	130.5	2.28584	128	2.21098	0	0
13107.m02941	2117	2.22918	145	2.42927	171	1.97494	120	2.21113	0	0
13108.m04524	1860	2.18723	125	2.30411	142.5	2.14479	114.5	2.21204	0	0
13112.m00114	2126	2.38814	156	1.93802	137	2.31073	141	2.21229	0	0
13111.m01140	1923	2.16635	128	2.42411	155	2.04735	113	2.2126	0	0
13104.m05627	2238	2.00686	138	2.31137	172	2.31963	149	2.21262	0	0
13101.m01888	2871	2.19921	194	2.31505	221	2.12372	175	2.21266	0	0
13107.m03807	1793	2.23871	123.333	2.04915	122.167	2.35125	121	2.21303	0	0
13103.m04637	4505	2.44186	338	2.40108	359.667	1.79684	232.333	2.21326	0	0
13108.m04054	2306	2.13116	151	2.28886	175.5	2.22101	147	2.21368	0	0
13103.m30169	1707	2.10682	110.5	2.36087	134	2.17375	106.5	2.21381	0	0
13102.m04441	2595	2.24499	179	2.14405	185	2.25561	168	2.21488	0	0
13104.m03257	2418	2.3824	177	2.17662	175	2.08932	145	2.21611	0	0
13102.m05782	1584	2.32178	113	1.90815	100.5	2.41953	110	2.21648	0	0
13110.m02524	1247	1.92266	73.6667	2.43588	101	2.29108	82	2.21654	0	3.45845952088873e-323
13109.m02647	1675	2.20536	113.5	2.46881	137.5	1.97607	95	2.21675	0	0
13105.m01145	1809	2.16344	120.25	2.21113	133	2.27748	118.25	2.21735	0	0
13104.m01316	3251	2.27252	227	2.21559	239.5	2.16485	202	2.21765	0	0
13105.m02440	1980	2.13686	130	2.23281	147	2.28755	130	2.21908	0	0
13106.m05577	1202	2.40981	89	2.32691	93	1.92274	66.3333	2.21982	0	4.80689525843761e-313
13110.m00357	1298	2.21905	88.5	2.21273	95.5	2.2279	83	2.21989	0	0
13103.m05521	3917	2.2628	272.333	2.22277	289.5	2.17479	244.5	2.22012	0	0
13108.m02250	1281	2.36283	93	1.8782	80	2.42066	89	2.22056	0	0
13111.m02625	1594	2.14387	105	1.96221	104	2.55735	117	2.22114	0	0
13107.m02516	2653	2.19591	179	2.21054	195	2.25883	172	2.22176	0	0
13104.m00063	1675	2.35109	121	2.17256	121	2.14247	103	2.22204	0	0
13109.m03433	1835	2.2525	127	2.21258	135	2.20249	116	2.22253	0	0
13108.m04159	2215	2.16729	147.5	2.20412	162.333	2.29653	146	2.22264	0	0
13101.m01784	1245	2.19588	84	2.12576	88	2.35073	84	2.22412	0	5.03946958758071e-322
13108.m03983	1614	2.25846	112	2.1056	113	2.30979	107	2.22462	0	0
13101.m01225	2611	2.25616	181	2.25761	196	2.16173	162	2.22517	0	0
13111.m03153	2781	2.09484	179	2.4134	223.167	2.16739	173	2.22521	0	0
13109.m03614	2238	2.27735	156.6	2.35078	174.933	2.04771	131.533	2.22528	0	0
13101.m06343	2438	2.38066	178.333	2.45482	199	1.84114	128.833	2.22554	0	0
13107.m05183	1622	2.29247	114.25	2.08594	112.5	2.2984	107	2.2256	0	0
13102.m05178	1934	2.42328	144	2.14597	138	2.10777	117	2.22567	0	0
13108.m02001	1440	2.21117	97.8333	2.273	108.833	2.1937	90.6666	2.22596	0	0
13101.m01736	2571	1.96213	155	2.30444	197	2.41219	178	2.22625	0	0
13110.m01081	4845	2.25034	335	2.34328	377.5	2.08544	290	2.22635	0	0
13106.m00901	1803	2.1932	121.5	2.08504	125	2.40101	124.25	2.22642	0	0
13102.m00786	1463	2.09113	94	2.30237	112	2.28623	96	2.22658	0	0
13101.m01165	1691	2.42507	126	2.40099	135	1.85435	90	2.22681	0	0
13102.m05531	1831	2.6307	148	1.89219	115.2	2.15973	113.5	2.22754	0	0
13110.m00443	1283	2.29573	90.5	2.29721	98	2.09101	77	2.22798	0	0
13106.m04837	1292	1.93966	77	2.56053	110	2.18432	81	2.22817	0	0
13102.m03453	1819	2.08445	116.5	2.33124	141	2.26975	118.5	2.22848	0	0
13112.m04296	5496	2.2029	372	2.13959	391	2.34662	370.167	2.2297	0	0
13101.m06344	2418	2.37343	176.333	2.47513	199	1.84196	127.833	2.23017	0	0
13109.m04010	2623	2.19621	177	2.06383	180	2.43078	183	2.23027	0	0
13102.m01861	1719	2.21517	117	2.44936	140	2.02683	100	2.23045	0	0
13107.m09961	1456	2.55942	114.5	2.08622	101	2.04596	85.5	2.23054	0	0
13109.m02587	2930	2.01953	181.811	2.34746	228.7	2.33107	196.033	2.23269	0	0
13110.m02402	1399	1.8611	80	2.3217	108	2.51534	101	2.23271	0	0
13107.m04645	1935	2.10806	125.333	2.31583	149	2.27473	126.333	2.23287	0	0
13106.m00433	1617	2.2006	109.333	2.39308	128.667	2.108	97.8333	2.23389	0	0
13106.m01505	4394	2.25424	304.343	2.28606	334	2.16469	273	2.235	0	0
13106.m00074	1676	2.25259	116	2.1892	122	2.26592	109	2.23591	0	0
13108.m00062	2708	2.4097	200.5	2.06014	185.5	2.23869	174	2.23618	0	0
13101.m07081	1266	2.18516	85	2.28054	96	2.24294	81.5	2.23621	0	0
13110.m02678	3174	2.26715	221.1	2.34008	246.966	2.10174	191.467	2.23632	0	0
13107.m04758	5637	2.28059	395	2.30482	432	2.1262	344	2.2372	0	0
13106.m00980	1596	1.71295	84	2.61928	139	2.3795	109	2.23725	0	0
13106.m02281	1301	2.52663	101	1.80309	78	2.38345	89	2.23772	0	0
13103.m01489	2563	2.20317	173.5	2.20602	188	2.30417	169.5	2.23779	0	0
13110.m02619	1303	2.03569	81.5	2.27349	98.5	2.40653	90	2.23857	0	0
13108.m03775	1911	2.29917	135	2.37638	151	2.04197	112	2.23918	0	0
13112.m00460	1371	2.35015	99	2.41299	110	1.9568	77	2.23998	0	0
13103.m04953	3120	2.10715	202	2.45802	255	2.15524	193	2.24014	0	0
13102.m05067	2288	2.37271	166.802	1.96848	149.757	2.37938	156.252	2.24019	0	0
13107.m03993	1828	2.27893	128	2.15524	131	2.28717	120	2.24045	0	0
13103.m01282	1326	1.96356	80	2.4722	109	2.28596	87	2.24057	0	0
13101.m06461	1482	2.5255	115	1.98874	98	2.2099	94	2.24138	0	0
13107.m01475	2016	2.30857	143	2.06614	138.5	2.3504	136	2.2417	0	0
13103.m00832	1807	2.18084	121.083	2.47016	148.417	2.07434	107.583	2.24178	0	0
13106.m04838	1279	1.93393	76	2.58656	110	2.20652	81	2.24234	0	0
13112.m03617	2495	1.9045	146	2.29025	190	2.53454	181.5	2.2431	0	0
13108.m00019	2584	2.16638	172	2.19197	188.333	2.37308	176	2.24381	0	0
13111.m04802	1823	2.23163	125	2.22714	135	2.27433	119	2.24436	0	0
13104.m06141	2522	2.40675	186.5	2.15841	181	2.16894	157	2.2447	0	0
13110.m03591	4311	2.04592	271	2.37193	340	2.31951	287	2.24579	0	0
13101.m06566	2294	2.68852	189.5	1.8092	138	2.24022	147.5	2.24598	0	0
13109.m02456	2202	2.29093	155	2.28087	167	2.16768	137	2.24649	0	0
13112.m03762	3477	2.38767	255.083	2.26619	262	2.0876	208.333	2.24715	0	0
13106.m05561	2926	2.38033	214	2.30237	224	2.05999	173	2.24756	0	0
13109.m03555	3243	2.01719	201	2.43435	262.5	2.29374	213.5	2.24843	0	0
13104.m05859	2550	1.99105	156	2.29983	195	2.45938	180	2.25008	0	0
13101.m05088	2933	2.33026	210	2.23535	218	2.18574	184	2.25045	0	0
13112.m00804	1583	2.09538	101.917	2.36215	124.333	2.29633	104.333	2.25129	0	0
13101.m02682	3474	2.35148	251	2.20755	255	2.19638	219	2.2518	0	0
13102.m02802	3910	2.58038	310	2.21522	288	1.96037	220	2.25199	0	0
13104.m05619	2654	2.14603	175	2.22104	196	2.38926	182	2.25211	0	0
13105.m00754	2775	2.4043	205	2.16754	200	2.18464	174	2.25216	0	0
13103.m04833	2197	2.17764	147	2.32712	170	2.25191	142	2.25222	0	0
13102.m01762	1899	2.06091	120.25	2.22775	140.667	2.4683	134.533	2.25232	0	0
13110.m03856	1984	2.06694	126	2.198	145	2.49367	142	2.25287	0	0
13104.m06113	2608	2.12772	170.5	2.33517	202.5	2.29781	172	2.25357	0	0
13101.m05977	4246	2.27654	297	2.16033	305	2.3304	284	2.25576	0	0
13103.m01283	1317	1.97698	80	2.48909	109	2.30158	87	2.25589	0	0
13112.m04206	2834	2.11882	184.5	2.25507	212.5	2.39733	195	2.25707	0	0
13112.m01999	2285	2.49258	175	2.05324	156	2.22618	146	2.25733	0	0
13111.m09231	2667	2.12641	174.25	2.46393	218.5	2.18166	167	2.25733	0	0
13103.m12893	2755	2.35087	199	2.33611	214	2.08668	165	2.25789	0	0
13106.m02835	2026	2.14457	133.5	2.25634	152	2.37319	138	2.25803	0	0
13101.m05237	2639	2.35555	191	2.09691	184	2.32363	176	2.25869	0	0
13107.m01478	2020	2.32011	144	2.07694	139.5	2.38024	138	2.2591	0	0
13107.m01476	2105	2.33466	151	2.09308	146.5	2.35033	142	2.25936	0	0
13109.m02648	1451	2.1645	96.5	2.47686	119.5	2.13705	89	2.25947	0	0
13104.m04481	1355	2.29383	95.5	2.28612	103	2.19847	85.5	2.25947	0	0
13101.m07140	1862	2.4006	137.342	2.35494	145.801	2.02405	108.17	2.25987	0	0
13103.m00434	2327	2.30773	165	2.28759	177	2.186	146	2.26044	0	0
13103.m01373	1820	2.1906	122.5	2.1895	132.5	2.40251	125.5	2.26087	0	0
13101.m01310	1899	2.4251	141.5	1.9638	124	2.3943	130.5	2.26107	0	0
13102.m06718	2311	2.47862	176	2.17329	167	2.13329	141.5	2.26173	0	0
13101.m05244	1356	2.29054	95.4333	1.96949	88.8	2.52659	98.3333	2.26221	0	0
13105.m02806	3039	2.10976	197	2.38499	241	2.29294	200	2.26256	0	0
13111.m00606	3018	2.50188	232	2.0827	209	2.20499	191	2.26319	0	0
13107.m01981	2462	2.30017	174	2.41257	197.5	2.0791	146.917	2.26394	0	0
13102.m05593	4042	2.14685	266.624	2.41079	324.008	2.23434	259.211	2.26399	0	0
13104.m05675	1802	2.31182	128	2.10289	126	2.37817	123	2.26429	0	0
13101.m04708	5462	2.15142	361.06	2.39639	435.219	2.24515	351.969	2.26432	0	0
13107.m01883	1937	2.1843	130	2.45317	158	2.15846	120	2.26531	0	0
13109.m00128	1333	2.31948	95	2.59459	115	1.88189	72	2.26532	0	0
13101.m06979	2394	2.18877	161	2.38688	190	2.22669	153	2.26745	0	0
13112.m00113	2070	2.46847	157	1.99771	137.5	2.33958	139	2.26859	0	0
13110.m07831	1336	2.41172	99	2.20607	98	2.19061	84	2.26947	0	0
13101.m06230	2012	1.94112	120	2.49626	167	2.37239	137	2.26992	0	0
13102.m04913	4020	2.08068	257	2.40896	322	2.32275	268	2.2708	0	0
13102.m05948	1334	2.35922	96.7	2.12371	94.2	2.32971	89.2	2.27088	0	0
13104.m00827	1896	2.33166	135.833	2.49829	157.5	1.98462	108	2.27153	0	0
13103.m02412	2244	2.08852	144	2.36103	176.167	2.36518	152.333	2.27158	0	0
13110.m07820	3092	2.32622	221	2.17876	224	2.30998	205	2.27165	0	0
13101.m07269	1318	2.19772	89	2.55566	112	2.06192	78	2.27177	0	0
13109.m03379	2361	2.43992	177	2.17821	171	2.19879	149	2.27231	0	0
13102.m02589	3666	2.53387	285.417	2.48079	302.4	1.80336	189.75	2.27267	0	0
13104.m01315	3167	2.33279	227	2.27435	239.5	2.21127	201	2.2728	0	0
13111.m00952	1218	2.13767	80	2.04942	83	2.63168	92	2.27292	0	5.92878775009496e-323
13102.m04492	1740	2.51328	134.367	2.08621	120.7	2.21996	110.867	2.27315	0	0
13112.m00111	2129	2.46885	161.5	1.97767	140	2.37293	145	2.27315	0	0
13102.m06034	1598	2.21997	109	2.13609	113.5	2.46374	113	2.27327	0	0
13102.m04149	2084	1.95214	125	2.51103	174	2.3573	141	2.27349	0	0
13104.m06025	1225	2.23173	84	2.27094	92.5	2.31801	81.5	2.27356	0	0
13110.m00441	1313	2.34242	94.5	2.38215	104	2.09631	79	2.27363	0	0
13108.m00718	2960	2.17707	198	2.30132	226.5	2.34433	199.167	2.27424	0	0
13102.m03813	1888	2.1548	125	2.5487	160	2.12221	115	2.27524	0	0
13104.m05511	2139	2.38884	157	2.24259	159.5	2.19895	135	2.27679	0	0
13111.m00486	6552	2.07635	418	2.5154	548	2.23873	421	2.27683	0	0
13102.m04493	1742	2.51039	134.367	2.08382	120.7	2.23741	111.867	2.27721	0	0
13102.m03937	1766	2.46645	133.833	2.55589	150.083	1.81243	91.8667	2.27825	0	0
13110.m01676	2008	2.13462	131.7	2.5172	168.067	2.18451	125.9	2.27878	0	0
13101.m07522	2903	2.29829	205	2.47082	238.5	2.07031	172.5	2.27981	0	0
13109.m03125	2742	2.26706	191	2.05653	187.5	2.51588	198	2.27983	0	0
13107.m03033	1810	2.47077	137.408	2.32568	139.968	2.04491	106.233	2.28045	0	0
13101.m05928	1658	2.12001	108	2.15855	119	2.56371	122	2.28076	0	0
13106.m02423	3164	2.02641	197	2.40483	253	2.41157	219	2.28094	0	0
13101.m14959	2270	2.45648	171.333	2.51726	190	1.86996	121.833	2.28124	0	0
13101.m14923	1522	2.52671	118.16	2.00578	101.507	2.31155	100.977	2.28134	0	0
13103.m01739	1292	2.44347	97	2.51398	108	1.88768	70	2.28171	0	0
13102.m04912	3944	2.09602	254	2.41726	317	2.33217	264	2.28181	0	0
13111.m00343	1823	2.29411	128.5	2.32612	141	2.22655	116.5	2.28226	0	0
13109.m07595	2186	2.34641	157.6	2.42046	175.933	2.08048	130.533	2.28245	0	0
13104.m01309	1518	2.19761	102.5	2.29159	115.667	2.35832	102.75	2.2825	0	0
13103.m01789	1703	2.52265	132	1.99556	113	2.33229	114	2.2835	0	0
13110.m03292	2265	2.38527	166	2.20415	166	2.26122	147	2.28354	0	0
13103.m05170	1538	2.20077	104	2.24875	115	2.40128	106	2.2836	0	0
13109.m02417	1807	2.16133	120	2.16364	130	2.52584	131	2.2836	0	0
13111.m04108	1480	2.19173	99.6667	2.43848	120	2.22073	94.3333	2.28365	0	0
13106.m04839	1251	1.9512	75	2.64445	110	2.2559	81	2.28385	0	0
13102.m01069	2901	2.46255	219.5	2.27555	219.5	2.11377	176	2.28396	0	0
13112.m04040	1965	2.3188	140	2.0866	136.333	2.44686	138	2.28409	0	0
13102.m12406	2598	2.34261	187	2.30364	199	2.20607	164.5	2.28411	0	0
13108.m04160	2160	2.22247	147.5	2.26024	162.333	2.37114	147	2.28462	0	0
13112.m00021	1633	2.36173	118.5	2.34814	127.5	2.14424	100.5	2.2847	0	0
13101.m07648	2262	2.51073	174.5	2.03423	153	2.31042	150	2.28513	0	0
13102.m01068	2904	2.46	219.5	2.2732	219.5	2.12358	177	2.2856	0	0
13110.m00332	2517	2.15939	167	2.28218	191	2.41549	174.5	2.28569	0	0
13106.m04538	1627	2.3165	115.804	1.88333	101.886	2.65826	124.135	2.28603	0	0
13102.m06301	3772	2.26925	263	2.36802	297	2.22607	241	2.28778	0	0
13102.m03059	3234	2.1637	215	2.56667	276	2.14391	199	2.29142	0	0
13101.m06420	1563	2.32521	111.667	2.36672	123	2.18454	98	2.29216	0	0
13104.m00596	3365	2.25839	233.5	2.40865	269.5	2.21058	213.5	2.29254	0	0
13106.m10571	1246	1.95903	75	2.65506	110	2.26496	81	2.29302	0	0
13108.m01774	1632	2.09395	105	2.26666	123	2.51915	118	2.29325	0	0
13106.m02017	3657	2.18931	246	2.23278	271.5	2.45803	258	2.29337	0	0
13101.m01000	1580	2.58858	125.667	2.46498	129.5	1.82659	82.8333	2.29338	0	0
13106.m04840	1250	1.95276	75	2.67063	111	2.25771	81	2.2937	0	0
13101.m05388	1917	2.17313	128	2.72978	174	1.98106	109	2.29466	0	0
13112.m03872	2148	2.43944	161	2.2472	160.5	2.19785	135.5	2.29483	0	0
13109.m02689	1164	2.15296	77	2.42871	94	2.30479	77	2.29548	0	7.43369826874183e-316
13101.m01260	1858	2.44665	139.675	2.10422	129.998	2.33604	124.575	2.29563	0	0
13102.m12446	1378	2.13746	90.5	2.17157	99.5	2.57896	102	2.296	0	0
13112.m03873	2150	2.42203	160	2.2591	161.5	2.21201	136.5	2.29771	0	0
13109.m03954	1443	2.30055	102	2.25091	108	2.34206	97	2.29784	0	0
13104.m01303	3130	2.50074	240.5	2.30124	239.5	2.0927	188	2.29823	0	0
13107.m00975	2674	2.48903	204.5	2.19318	195	2.21503	170	2.29908	0	0
13103.m03019	3564	2.45648	269	2.13071	252.5	2.31199	236.5	2.29973	0	0
13101.m07098	2095	2.23705	144	2.21792	154.5	2.4447	147	2.29989	0	0
13104.m03525	2334	2.31824	166.25	2.21791	172.125	2.36604	158.5	2.30073	0	0
13106.m01127	2444	2.21057	166	2.54109	206.5	2.15263	151	2.30143	0	0
13110.m02711	1790	2.27277	125	2.20099	131	2.43304	125	2.30227	0	0
[truncated: 66,250 more rows]
