# Supplementary material for: A Low-Cost Library Construction Protocol and Data Analysis Pipeline for Illumina-Based Strand-Specific Multiplex RNA-Seq
Source: PLoS One. 2011 Oct 19;6(10):e26426. doi: 10.1371/journal.pone.0026426 (PMC3198403; doi:10.1371/journal.pone.0026426)
Supplement: Table S3 — List of RPKM, FDR and B values for rice gene models calculated from anti-sense alignment. (XLSX) [file pone.0026426.s012.xlsx]

## Sheet: Anti-sense transcripts
Table S3: List of RPKM, FDR and B values for rice gene models calculated from anti-sense alignment
TRANSCRIPT	GENE_LEN	GENE_RPKM_1	GENE_COV_1	GENE_RPKM_2	GENE_COV_2	GENE_RPKM_3	GENE_COV_3	Average RPKM	B	FDR
13101.m00022	1206	5.66722	210	5.47378	219.5	5.80686	201	5.64929	0	0
13101.m00023	2002	53.8749	3314	56.7993	3781	55.3247	3179	55.333	0	0
13101.m00047	1645	2.14072	108.2	2.23046	122	2.03328	96	2.13482	0	0
13101.m00048	1731	1.97796	105.2	2.05015	118	1.95239	97	1.9935	0	0
13101.m00058	2735	1.48748	125	1.40752	128	1.43951	113	1.44483	0	0
13101.m00065	1492	2.02867	93	2.45919	122	2.3819	102	2.28992	0	0
13101.m00066	1634	1.85238	93	2.24548	122	2.17491	102	2.09092	0	0
13101.m00089	1313	2.18957	88.3333	2.05384	89.6667	2.41031	90.8333	2.21791	0	0
13101.m00090	1207	3.15034	116.833	2.64534	106.167	3.3725	116.833	3.05606	0	0
13101.m00142	1234	2.71656	103	2.65651	109	2.7952	99	2.72276	0	0
13101.m00261	1808	3.1862	177	2.87772	173	2.71715	141	2.92702	0	0
13101.m00394	951	4.79121	140	3.9214	124	5.31227	145	4.67496	0	0
13101.m00453	3280	11.272	1136	11.8556	1293	10.7604	1013	11.296	0	0
13101.m00481	999	4.39811	135	4.30498	143	4.28976	123	4.33095	0	0
13101.m00482	1382	3.20279	136	3.19897	147	3.15134	125	3.18437	0	0
13101.m00484	1827	4.39113	246.5	4.27169	259.5	3.8331	201	4.16531	0	0
13101.m00522	1423	2.74457	120	2.72637	129	3.47677	142	2.98257	0	0
13101.m00523	1552	2.51645	120	2.40287	124	3.16534	141	2.69489	0	0
13101.m00563	2440	2.32757	174.5	2.74863	223	2.57025	180	2.54882	0	0
13101.m00564	2443	2.33804	175.5	2.74525	223	2.5671	180	2.55013	0	0
13101.m00615	3911	3.33699	401	3.21432	418	3.05562	343	3.20231	0	0
13101.m00948	1291	2.69746	107	2.6557	114	3.0766	114	2.80992	0	0
13101.m01016	1368	2.30772	97	1.93463	88	2.1139	83	2.11875	0	0
13101.m01120	715	8.13271	178.667	8.72095	207.333	8.18646	168	8.34671	0	0
13101.m01122	1220	4.47286	167.667	4.83988	196.333	4.65501	163	4.65592	0	0
13101.m01470	1082	9.08401	302	9.0891	327	8.30779	258	8.82697	0	0
13101.m01504	1914	6.05349	356	6.00236	382	6.35296	349	6.13627	0	0
13101.m01505	2011	5.81006	359	5.7577	385	6.09851	352	5.88876	0	0
13101.m01515	5257	177.336	28644.3	179.771	31423.6	173.481	26175.6	176.863	0	0
13101.m01516	1917	3.87089	228	4.12605	263	3.37143	185.5	3.78946	0	0
13101.m01517	1510	4.80647	223	5.278	265	4.21094	182.5	4.76513	0	0
13101.m01518	2072	3.33	212	3.6287	250	2.98471	177.5	3.31447	0	0
13101.m01604	1524	3.90809	183	4.04547	205	3.57785	156.5	3.8438	0	0
13101.m01686	898	2.7907	77	3.28209	98	2.8323	73	2.96836	0	0
13101.m01923	715	11.926	262	12.787	304	12.5721	258	12.4283	0	0
13101.m01925	2011	15.6014	964	15.5234	1038	14.328	827	15.1509	0	0
13101.m01926	2335	12.8372	921	12.8671	999	11.9221	799	12.5421	0	0
13101.m01943	2375	1.26073	92	1.34228	106	1.467	100	1.35667	0	3.34874222201566e-311
13101.m02036	1957	1.51338	91	1.85181	120.5	1.88716	106	1.75078	0	0
13101.m02037	1081	2.40859	80	2.79602	100.5	3.15859	98	2.78773	0	0
13101.m02038	2033	1.47282	92	1.79738	121.5	1.85088	108	1.70703	0	0
13101.m02039	2078	1.42526	91	1.74398	120.5	1.77727	106	1.64884	0	0
13101.m02040	2435	1.22967	92	1.48829	120.5	1.5167	106	1.41155	0	0
13101.m02066	1421	2.3209	101.333	2.15474	101.81	2.32418	94.7917	2.2666	0	0
13101.m02146	741	5.8416	133	7.44763	183.5	8.04027	171	7.10983	0	0
13101.m02261	282	10.9641	95	9.49164	89	12.2315	99	10.8957	0	0
13101.m02388	2067	2.69249	171	2.34981	161.5	2.87393	170.5	2.63874	0	0
13101.m02389	1976	2.61884	159	2.24494	147.5	2.8476	161.5	2.57046	0	0
13101.m02406	1863	3.53761	202.5	3.54342	219.5	2.76785	148	3.28296	0	0
13101.m02530	462	4.56724	64.8333	6.05398	93	4.86419	64.5	5.16181	0	0
13101.m02546	1281	2.17228	85.5	2.4534	104.5	2.52945	93	2.38504	0	0
13101.m02547	1161	2.42483	86.5	2.75879	106.5	2.85092	95	2.67818	0	0
13101.m02690	5280	0.912275	148	0.894265	157	1.003	152	0.936515	0	0
13101.m02698	2525	6.03444	468.167	6.26902	526.333	6.70837	486.167	6.33728	0	0
13101.m02699	2618	5.83251	469.167	6.05782	527.333	6.45675	485.167	6.11569	0	0
13101.m02700	2046	6.28332	395	6.45297	439	6.769	397.5	6.50176	0	0
13101.m03149	2646	1.63591	133	1.56852	138	2.09363	159	1.76602	0	0
13101.m03150	2791	1.56258	134	1.48703	138	1.98486	159	1.67816	0	0
13101.m03186	1389	98.505	4204	102.414	4730	101.363	4041	100.761	0	0
13101.m03187	1335	98.1013	4024	102.299	4541	101.026	3871	100.476	0	0
13101.m03235	7939	11.2942	2755	11.2889	2980	11.5355	2628.5	11.3728	0	0
13101.m03748	1624	3.70752	185	3.32414	179.5	4.24788	198	3.75985	0	0
13101.m03749	1212	4.45762	166	4.01988	162	5.0307	175	4.50273	0	0
13101.m03750	1771	3.39978	185	3.0652	180.5	3.89529	198	3.45342	0	0
13101.m03751	1583	2.9606	144	2.66929	140.5	3.23541	147	2.9551	0	0
13101.m03867	357	94.4473	1036	84.8324	1007	109.598	1123	96.2927	0	0
13101.m04007	3078	6.5293	617.5	6.47318	662.5	6.38415	564	6.46221	0	0
13101.m04124	885	18.7553	510	19.3021	568	22.6763	576	20.2446	0	0
13101.m04188	1973	2.64481	160.333	2.53036	166	2.68417	152	2.61978	0	0
13101.m04273	1641	2.40972	121.5	2.38251	130	2.52657	119	2.4396	0	0
13101.m04278	1236	70.1008	2662.22	62.0703	2550.95	70.8071	2511.9	67.6594	0	0
13101.m04442	1557	12.1656	582	12.3041	637	11.0543	494	11.8413	0	0
13101.m04449	2473	1.4345	109	1.56879	129	1.47931	105	1.4942	0	0
13101.m04460	2439	13.4063	1004.67	14.4804	1174.33	12.6613	886.333	13.516	0	0
13101.m04487	858	3.11046	82	3.032	86.5	3.63437	89.5	3.25894	0	0
13101.m04495	1936	2.658	158.111	2.6443	170.222	2.69947	150	2.66726	0	0
13101.m04515	580	5.38693	96	6.01493	116	5.5866	93	5.66282	0	0
13101.m04575	321	7.7056	76	6.65202	71	8.03192	74	7.46318	0	0
13101.m04577	829	16.2141	413	17.9577	495	18.7865	447	17.6528	0	0
13101.m04640	1292	32.9743	1309	35.475	1524	35.785	1327	34.7448	0	0
13101.m04641	992	39.4358	1202	41.8377	1380	42.2871	1204	41.1869	0	0
13101.m04642	1511	39.2663	1823	40.6436	2042	41.7818	1812	40.5639	0	0
13101.m04643	1236	45.1063	1713	46.1339	1896	47.4415	1683	46.2272	0	0
13101.m04663	458	5.32959	75	6.04119	92	6.54223	86	5.97101	0	0
13101.m04760	3297	3.1243	316.5	2.64989	290.5	2.94306	278.5	2.90575	0	0
13101.m04761	2658	2.33871	191	1.78773	158	2.32012	177	2.14886	0	0
13101.m04827	1029	3.82708	121	3.8531	131.833	3.14891	93	3.6097	0	0
13101.m04828	1044	3.6474	117	3.59609	124.833	3.0703	92	3.43793	0	0
13101.m04878	879	4.05437	109.5	3.90047	114	3.5079	88.5	3.82091	0	0
13101.m04879	1074	5.0607	167	5.37647	192	4.639	143	5.02539	0	0
13101.m04880	3122	1.45946	140	1.5124	157	1.29455	116	1.42214	0	0
13101.m05052	1032	6.08661	193	4.92501	169	7.02225	208	6.01129	0	0
13101.m05053	1025	6.12818	193	4.92931	168	7.03622	207	6.03124	0	0
13101.m05069	1614	2.01447	99.9	1.9938	107	2.23424	103.5	2.08083	0	0
13101.m05089	1543	2.10927	100	2.63129	135	2.64188	117	2.46081	0	0
13101.m05090	1408	1.80298	78	2.4991	117	2.3013	93	2.20113	0	0
13101.m05105	2530	1.74308	135.5	1.68798	142	1.68697	122.5	1.70601	0	0
13101.m05106	2434	1.79846	134.5	1.75456	142	1.7392	121.5	1.76407	0	0
13101.m05133	981	3.38952	102.167	3.56134	116.167	3.38586	95.3333	3.44557	0	0
13101.m05147	2499	6.08854	467.5	6.39643	531.5	6.81766	489	6.43421	0	0
13101.m05148	3428	1.91308	201.5	2.03831	232.333	1.95143	192	1.96761	0	0
13101.m05149	4852	1.33484	199	1.45043	234	1.37871	192	1.38799	0	0
13101.m05151	3358	1.98688	205	2.09573	234	2.01286	194	2.03182	0	0
13101.m05176	3116	5.99532	574	6.37011	660	6.35102	568	6.23882	0	0
13101.m05178	3112	6.00303	574	6.3783	660	6.35919	568	6.24684	0	0
13101.m05319	2674	2.40383	197.5	2.37313	211	2.28018	175	2.35238	0	0
13101.m05325	1309	2.38687	96	1.99885	87	2.3955	90	2.26041	0	0
13101.m05364	3901	1.89386	227	2.23189	289.5	2.10333	235.5	2.07636	0	0
13101.m05365	3775	1.94845	226	2.25859	283.5	2.15046	233	2.11917	0	0
13101.m05442	3601	2.79276	309	3.20707	384	2.7962	289	2.93201	0	0
13101.m05443	2021	1.83585	114	1.6518	111	1.79292	104	1.76019	0	0
13101.m05444	1974	1.87956	114	1.69113	111	1.8356	104	1.8021	0	0
13101.m05446	3651	2.75451	309	3.16315	384	2.7579	289	2.89186	0	0
13101.m05447	3755	2.67822	309	3.07554	384	2.68152	289	2.81176	0	0
13101.m05448	3761	2.67395	309	3.07064	384	2.67724	289	2.80728	0	0
13101.m05449	3847	2.61417	309	3.00199	384	2.61739	289	2.74452	0	0
13101.m05450	1984	1.87008	114	1.6826	111	1.82635	104	1.79301	0	0
13101.m05463	1057	70.9798	2305.22	62.5758	2199.28	71.3904	2165.82	68.3153	0	0
13101.m05464	5093	1196.47	187231	1078.5	182638	1244.11	181861	1173.03	0	0
13101.m05465	4452	844.75	115554	788.755	116761	878.397	112241	837.3	0	0
13101.m05466	5084	1198.59	187231	1080.4	182638	1246.31	181861	1175.1	0	0
13101.m05467	5082	1199.06	187231	1080.83	182638	1246.8	181861	1175.57	0	0
13101.m05468	4841	1019.46	151638	926.887	149197	1054.41	146505	1000.25	0	0
13101.m05469	5163	1180.25	187231	1063.87	182638	1227.24	181861	1157.12	0	0
13101.m05500	3176	1.46539	143	1.69501	179	1.61261	147	1.59101	0	0
13101.m05528	4449	2.68413	366.917	2.35908	348.983	2.93724	375.067	2.66015	0	0
13101.m05554	1424	2.53694	111	2.3443	111	2.34884	96	2.41003	0	0
13101.m05630	3493	10.8689	1166.5	10.2287	1188	11.0419	1107	10.7131	0	0
13101.m05631	1421	3.41264	149	3.83076	181	3.70234	151	3.64858	0	0
13101.m05657	4265	10.0805	1321	9.89325	1403	10.0562	1231	10.01	0	0
13101.m05723	1862	3.24382	185.583	3.63954	225.333	3.75481	200.667	3.54606	0	0
13101.m05732	1087	3.29353	110	3.92879	142	3.58989	112	3.60407	0	0
13101.m05733	1072	3.33961	110	3.98377	142	3.60762	111	3.64367	0	0
13101.m05765	1709	6.60823	347	6.72236	382	4.56666	224	5.96575	0	0
13101.m05766	1926	1.74052	103	1.70204	109	1.80899	100	1.75052	0	0
13101.m05814	2320	5.73764	409	5.87233	453	6.20233	413	5.93744	0	0
13101.m05860	862	7.51353	199	7.78033	223	6.5883	163	7.29405	0	0
13101.m05861	774	8.32573	198	8.62606	222	7.33736	163	8.09638	0	0
13101.m05862	1375	4.73397	200	4.87756	223	4.1556	164	4.58904	0	0
13101.m05891	1259	10.1335	392	10.2239	428	11.5399	417	10.6325	0	0
13101.m05960	2905	2.15666	192.5	2.31383	223.5	2.18282	182	2.21777	0	0
13101.m05961	2345	1.60995	116	1.87886	146.5	1.76806	119	1.75229	0	0
13101.m05962	2451	1.58016	119	1.80988	147.5	1.73424	122	1.70809	0	0
13101.m05963	1994	1.9668	120.5	1.9909	132	2.08802	119.5	2.01524	0	0
13101.m06004	2907	980.109	87543	979.526	94680.5	1011.56	84400	990.397	0	0
13101.m06005	3196	1174.29	115315	1137.14	120842	1209.11	110912	1173.51	0	0
13101.m06006	3241	1157.99	115315	1121.35	120842	1192.32	110912	1157.22	0	0
13101.m06007	3215	1167.35	115315	1130.42	120842	1201.96	110912	1166.58	0	0
13101.m06008	1355	29.1113	1212	26.8008	1207.5	29.2229	1136.5	28.3783	0	0
13101.m06053	3913	1.12285	135	1.17593	153	1.12635	126.5	1.14171	0	0
13101.m06070	2646	2.59532	211	2.73922	241	2.21214	168	2.51556	0	0
13101.m06092	3197	3.3391	328	3.31132	352	3.36751	309	3.33931	0	0
13101.m06253	1086	3.05681	102	3.52163	127.167	3.09592	96.5	3.22479	0	0
13101.m06275	984	4.79591	145	4.3706	143	4.17811	118	4.44821	0	0
13101.m06314	1093	2.47147	83	2.53144	92	2.74139	86	2.58144	0	0
13101.m06453	1993	3.70695	227	3.83289	254	3.68866	211	3.74283	0	0
13101.m06454	2306	2.86507	203	3.33873	256	2.74982	182	2.98454	0	0
13101.m06476	1401	3.32197	143	3.39172	158	3.33242	134	3.3487	0	0
13101.m06512	2830	1.96656	171	2.22106	209	2.03138	165	2.073	0	0
13101.m06610	2900	1.48141	132	1.40003	135	1.3516	112.5	1.41101	0	0
13101.m06611	2525	1.64986	128	1.58413	133	1.43504	104	1.55634	0	0
13101.m06612	1449	3.72853	166	4.17185	201	3.94338	164	3.94792	0	0
13101.m06664	2626	2.04208	164.767	2.04716	178.75	2.23518	168.467	2.10814	0	0
13101.m06665	2524	1.68834	130.933	1.57681	132.333	1.7722	128.383	1.67912	0	0
13101.m06745	1674	2.5858	133	2.03013	113	1.894	91	2.16997	0	0
13101.m06746	1580	2.76023	134	2.15091	113	2.00668	91	2.30594	0	0
13101.m06756	1156	4.81433	171	4.91705	189	5.03329	167	4.92156	0	0
13101.m06760	1697	3.01104	157	3.26089	184	2.60744	127	2.95979	0	0
13101.m06781	959	2.34169	69	3.07332	98	2.79747	77	2.73749	0	0
13101.m06802	3097	6.11617	582	6.147	633	6.29999	560	6.18772	0	0
13101.m06803	3190	6.91731	678	7.09912	753	7.23036	662	7.08227	0	0
13101.m06847	2130	2.23085	146	1.96262	139	1.89745	116	2.03031	0	0
13101.m06848	2070	2.29552	146	2.01951	139	1.93562	115	2.08355	0	0
13101.m06849	3646	1.89242	212	2.16115	262	2.2361	234	2.09656	0	0
13101.m06850	3470	1.9884	212	2.27077	262	2.34952	234	2.2029	0	0
13101.m06918	1214	6.3001	235	6.29239	254	6.28519	219	6.29256	0	0
13101.m06919	2580	34.1859	2710	31.1004	2668	33.4097	2474	32.8987	0	0
13101.m06929	315	10.3837	100.5	10.1204	106	12.3327	111.5	10.9456	0	0
13101.m06963	1636	3.18299	160	4.18214	227.5	4.16348	195.5	3.84287	0	0
13101.m06964	1853	2.81023	160	3.7573	231.5	3.71351	197.5	3.42702	0	0
13101.m06965	1721	3.04469	161	3.97558	227.5	3.97809	196.5	3.66612	0	0
13101.m06966	1539	186.331	8811	200.068	10238	186.159	8223	190.853	0	0
13101.m06967	1060	138.935	4525	144.188	5082	136.604	4156	139.909	0	0
13101.m06968	1641	174.947	8821	187.834	10249	174.694	8228	179.158	0	0
13101.m06981	2279	6.61203	463	6.49264	492	6.54323	428	6.5493	0	0
13101.m06982	2291	6.57739	463	6.45863	492	6.50896	428	6.515	0	0
13101.m06983	2462	6.12056	463	6.01004	492	6.05688	428	6.06249	0	0
13101.m06985	2539	5.93494	463	5.82778	492	5.87319	428	5.87864	0	0
13101.m06986	2004	7.56809	466	7.6087	507	7.28466	419	7.48715	0	0
13101.m06987	3096	4.89872	466	4.92501	507	4.71526	419	4.84633	0	0
13101.m06988	2092	7.24974	466	7.28864	507	6.97823	419	7.1722	0	0
13101.m06989	2335	6.49527	466	6.53013	507	6.25202	419	6.4258	0	0
13101.m07008	1480	13.7331	624.5	14.1229	695	14.7251	625.5	14.1937	0	0
13101.m07009	1324	13.8517	563.5	14.8215	652.5	15.2233	578.5	14.6322	0	0
13101.m07012	4142	5.43743	692	5.9975	826	5.78724	688	5.74072	0	0
13101.m07090	3039	4.3052	402	4.62154	467	4.26486	372	4.3972	0	0
13101.m07096	4110	1.28284	162	1.22201	167	1.16985	138	1.2249	0	0
13101.m07138	911	81.1329	2271	83.2252	2521	78.8612	2062	81.0731	0	0
13101.m07139	1262	7.24678	281	8.15018	342	8.17194	296	7.8563	0	0
13101.m07185	1642	3.86509	195	4.19433	229	3.94881	186.1	4.00274	0	0
13101.m07186	1415	15.9855	695	16.7908	790	15.7339	639	16.1701	0	0
13101.m07257	2056	8.92485	563.801	8.8665	606.143	8.31065	490.417	8.70067	0	0
13101.m07258	1669	4.40707	226	4.27064	237	4.19597	201	4.29123	0	0
13101.m07259	1663	4.42297	226	4.28604	237	4.21111	201	4.30671	0	0
13101.m07260	1575	4.42213	214	4.35366	228	4.1367	187	4.30416	0	0
13101.m07277	2345	2.35247	169.5	2.73814	213.5	2.66695	179.5	2.58585	0	0
13101.m07278	1825	2.48777	139.5	2.69436	163.5	2.72048	142.5	2.6342	0	0
13101.m07417	5135	1.04035	164.143	1.11731	190.771	0.943799	139.1	1.03382	0	0
13101.m07429	1510	16.7687	778	17.3278	870	17.3283	751	17.1416	0	0
13101.m07459	1100	8.01816	271	8.14749	298	7.79176	246	7.9858	0	0
13101.m07462	1270	3.17772	124	3.50476	148	3.34695	122	3.34314	0	0
13101.m07463	4040	65.4385	8123	65.6878	8824	65.7757	7627	65.634	0	0
13101.m07531	3739	1.01262	116.333	1.06603	132.533	0.992401	106.5	1.02368	0	0
13101.m07532	3805	0.995056	116.333	1.05544	133.533	0.975187	106.5	1.00856	0	0
13101.m07533	3801	0.996103	116.333	1.05656	133.533	0.985379	107.5	1.01268	0	0
13101.m07536	1983	2.26493	138	2.48726	164	2.28409	130	2.34543	0	0
13101.m07537	2336	1.92267	138	2.10111	163.2	1.92402	129	1.9826	0	0
13101.m07538	2458	1.84048	139	2.02129	165.2	1.85687	131	1.90621	0	0
13101.m07589	1968	5.04397	305	5.043	330	5.24034	296	5.10911	0	0
13101.m07609	1603	2.94396	145	3.07688	164	2.69514	124	2.90533	0	0
13101.m07610	1531	3.08241	145	3.22158	164	2.82189	124	3.04196	0	0
13101.m07649	1560	3.90135	187	3.00746	156	3.9308	176	3.61321	0	0
13101.m07652	2322	65.7929	4694	64.4753	4978	62.6751	4177	64.3144	0	0
13101.m07653	2470	61.8506	4694	60.5998	4977	58.9197	4177	60.4567	0	0
13101.m07720	3461	4.03417	429	4.11017	473	3.85558	383	3.99997	0	0
13101.m07721	3501	3.98807	429	4.06321	473	3.81153	383	3.95427	0	0
13101.m07722	3678	3.79615	429	3.86767	473	3.62811	383	3.76398	0	0
13101.m07841	1596	2.79374	137	2.84541	151	2.53232	116	2.72382	0	0
13101.m07843	1945	10.659	637	11.2413	727	11.142	622	11.0141	0	0
13101.m07957	863	4.82722	128	5.1228	147	4.72354	117	4.89119	0	0
13101.m07974	2178	2.57021	172	2.87905	208.5	2.60806	163.036	2.68577	0	0
13101.m07975	2046	1.90886	120	2.11669	144	2.01854	118.536	2.01469	0	0
13101.m07976	4205	3.66094	473	4.18399	585	3.4057	411.036	3.75021	0	0
13101.m08044	2524	1.71498	133	1.58476	133	1.57365	114	1.62446	0	0
13101.m08045	2579	2.13272	169	2.34393	201	1.47254	109	1.98306	0	0
13101.m08117	833	11.2719	288.5	12.1671	337	12.2969	294	11.912	0	0
13101.m08136	1409	6.16157	266.75	6.14015	287.667	6.74445	272.75	6.34872	0	0
13101.m08162	1757	3.26016	176	3.20089	187	3.07364	155	3.17823	0	0
13101.m08163	2194	2.80365	189	2.61817	191	2.57895	162.4	2.66692	0	0
13101.m08164	1706	3.51024	184	3.29658	187	3.28806	161	3.36496	0	0
13101.m14919	1766	6.14289	333.323	6.38343	374.839	6.28501	318.569	6.27044	0	0
13101.m14955	1457	26.8946	1204	24.7595	1199.5	26.9858	1128.5	26.2133	0	0
13101.m14958	2348	2.8554	206	3.04845	238	3.38322	228	3.09569	0	0
13101.m14963	4288	6.0366	795.333	6.28893	896.667	6.65325	818.833	6.32626	0	0
13101.m14964	5479	4.72439	795.333	4.91638	895.667	5.20699	818.833	4.94926	0	0
13101.m14965	2199	5.82395	393.5	6.74936	493.5	6.98725	441	6.52019	0	0
13101.m14972	1200	7.29573	269	7.46854	298	7.14244	246	7.30224	0	0
13101.m14982	1825	3.15652	177	2.86739	174	2.69184	141	2.90525	0	0
13101.m15042	2288	3.49927	246	3.56874	271.5	3.33489	219	3.46763	0	0
13101.m15073	3204	11.8391	1165.5	11.1513	1188	12.0378	1107	11.6761	0	0
13101.m15076	2420	5.50055	409	5.62968	453	5.94604	413	5.69209	0	0
13101.m15078	991	6.50264	198	6.76755	223	5.76585	164	6.34535	0	0
13101.m15103	1836	2.85398	161	3.64467	222.5	3.63403	191.5	3.37756	0	0
13101.m15109	3771	1.00403	116.333	1.06496	133.533	0.983979	106.5	1.01766	0	0
13101.m15111	2399	63.6811	4694	62.4058	4978	60.6635	4177	62.2501	0	0
13101.m15118	2432	1.07059	80	1.39738	113	1.5329	107	1.33362	0	5.8087494297265e-311
13101.m42771	303	13.7488	128	14.0944	142	16.3282	142	14.7238	0	0
13102.m00020	1304	25.7822	1033	23.5016	1019	22.0696	826	23.7845	0	0
13102.m00021	2908	5.19024	463.75	5.04527	487.841	5.47797	457.216	5.23783	0	0
13102.m00022	2997	5.03611	463.75	4.88541	486.841	5.3153	457.216	5.07894	0	0
13102.m00023	2928	5.18814	466.75	5.05189	491.841	5.51195	463.216	5.25066	0	0
13102.m00024	2664	3.82086	312.75	4.0059	354.841	4.33181	331.216	4.05286	0	0
13102.m00038	2378	4.24275	310	4.56558	361	4.89359	334	4.56731	0	0
13102.m00045	1062	6.92599	226	6.03192	213	6.4302	196	6.4627	0	0
13102.m00051	1480	30.5009	1387	30.2779	1490	30.8195	1309.17	30.5328	0	0
13102.m00052	1562	28.7955	1382	28.5151	1481	29.157	1307.17	28.8225	0	0
13102.m00175	2072	2.8038	178.5	3.186	219.5	3.48916	207.5	3.15965	0	0
13102.m00176	2158	2.70714	179.5	3.05903	219.5	3.35011	207.5	3.03876	0	0
13102.m00178	2421	2.41306	179.5	2.72672	219.5	2.98618	207.5	2.70865	0	0
13102.m00179	2476	2.62563	199.75	2.58821	213.083	2.7592	196.083	2.65768	0	0
13102.m00186	2528	22.6844	1762	24.9353	2096	22.1754	1609	23.265	0	0
13102.m00187	2050	4.35005	274	4.65057	317	3.43313	202	4.14458	0	0
13102.m00200	1783	15.2599	836	16.0409	951	13.7958	706	15.0322	0	0
13102.m00228	2305	1.4245	100.887	1.64586	126.143	1.54835	102.435	1.53957	0	0
13102.m00230	2570	1.29028	101.887	1.47615	126.143	1.38869	102.435	1.38504	0	0
13102.m00243	1342	2.2433	92.5	2.29145	102.25	2.08995	80.5	2.20824	0	0
13102.m00246	1078	9.58065	317.333	10.6108	380.333	9.55601	295.667	9.9158	0	0
13102.m00301	1794	3.19292	176	3.4031	203	3.45693	178	3.35098	0	0
13102.m00313	1133	4.88334	170	4.8576	183	5.10471	166	4.94855	0	0
13102.m00467	996	13.136	402	12.4405	412	15.1118	432	13.5628	0	0
13102.m00496	1915	6.45822	380	7.2399	461	6.91366	380	6.87059	0	0
13102.m00497	2378	5.2008	380	5.83028	461	5.56756	380	5.53288	0	0
13102.m00605	993	7.73501	236	7.01136	231.5	8.491	242	7.74579	0	0
13102.m00615	1773	1.7714	96.5	1.84892	109	2.14196	109	1.92076	0	0
13102.m00616	2010	1.59492	98.5	1.64588	110	1.8894	109	1.71006	0	0
13102.m00617	1961	1.66796	100.5	1.76368	115	1.93661	109	1.78942	0	0
13102.m00654	4014	1.28514	158.5	1.32991	177.5	1.35407	156	1.32304	0	0
13102.m00692	1353	41.759	1736	42.8558	1928	33.7339	1310	39.4496	0	0
13102.m00693	2823	1.09524	95	1.40625	132	1.33293	108	1.27814	0	0
13102.m00805	1824	20.7517	1163	22.7374	1379	21.5656	1129	21.6849	0	0
13102.m00824	1731	2.61346	139	2.25864	130	2.61661	130	2.49624	0	0
13102.m00825	1841	2.4573	139	2.09101	128	2.40349	127	2.31727	0	0
13102.m00826	1813	2.49526	139	2.15648	130	2.49826	130	2.38333	0	0
13102.m00908	785	5.38979	130	4.13766	108	4.8822	110	4.80322	0	0
13102.m00909	803	5.26897	130	4.04491	108	4.77276	110	4.69555	0	0
13102.m00937	4810	1.60362	237	1.43183	229	1.43421	198	1.48989	0	0
13102.m00938	4638	1.628	232	1.45899	225	1.47989	197	1.52229	0	0
13102.m00939	2131	9.28577	608	10.1472	719	8.42009	515	9.28435	0	0
13102.m01002	965	3.23774	96	3.52169	113	3.17723	88	3.31222	0	0
13102.m01051	848	5.04694	131.5	4.04305	114	5.15633	125.5	4.74877	0	0
13102.m01097	1050	3.09962	100	2.93586	102.5	3.63344	109.5	3.22297	0	0
13102.m01120	3224	3.13952	311	3.56188	381.833	3.97691	368	3.55944	0	0
13102.m01150	1866	1.81393	104	1.95824	121.5	2.82875	151.5	2.2003	0	0
13102.m01154	1485	28.5572	1303	28.2519	1395	31.228	1331	29.3457	0	0
13102.m01155	1582	26.9091	1308	26.6528	1402	29.2913	1330	27.6177	0	0
13102.m01156	1418	28.0474	1222	28.0174	1321	30.4922	1241	28.8523	0	0
13102.m01190	1206	5.25972	194.9	5.13962	206.1	4.93198	170.717	5.11044	0	0
13102.m01384	2993	4.63235	426	4.47151	445	4.6777	401.833	4.59385	0	0
13102.m01476	898	4.01087	110.667	4.17796	124.75	4.49418	115.833	4.22767	0	0
13102.m01483	1704	3.09416	162	2.87686	163	2.92388	143	2.96497	0	0
13102.m01565	1566	2.26534	109	2.26616	118	2.2471	101	2.25953	0	0
13102.m01574	2897	1.94355	173	2.19046	211	2.35722	196	2.16374	0	0
13102.m01735	2226	15.2381	1042.22	14.7898	1094.68	15.5958	996.416	15.2079	0	0
13102.m01756	1951	3.08612	185	2.95968	192	2.76801	155	2.93793	0	0
13102.m01778	1079	7.51062	249	7.41414	266	7.2976	226	7.40745	0	0
13102.m02069	2868	1.14615	101	1.51002	144	1.48209	122	1.37942	0	0
13102.m02070	1512	2.0126	93.5	2.17802	109.5	1.68215	73	1.95759	0	0
13102.m02190	2284	1.94507	136.5	1.54719	117.5	1.66274	109	1.71833	0	0
13102.m02300	1351	2.04768	85	1.95897	88	2.6305	102	2.21238	0	0
13102.m02471	1938	6.75413	402.185	6.87879	443.267	7.03895	391.533	6.89062	0	0
13102.m02479	1549	1.95402	93	2.05805	106	1.77692	79	1.92966	0	0
13102.m02483	1714	1.72794	91	1.80729	103	1.58554	78	1.70692	0	4.56882268495575e-311
13102.m02540	663	6.74974	137.5	4.44542	98	7.17319	136.5	6.12278	0	0
13102.m02891	1454	2.32791	104	2.4614	119	2.68378	112	2.49103	0	0
13102.m02893	1353	2.50169	104	2.64515	119	2.88412	112	2.67699	0	0
13102.m02895	1419	2.38533	104	2.52212	119	2.74997	112	2.55247	0	0
13102.m02896	1558	2.17252	104	2.2971	119	2.50463	112	2.32475	0	0
13102.m02897	1329	2.54687	104	2.69291	119	2.9362	112	2.72533	0	0
13102.m02898	1467	2.30728	104	2.43959	119	2.65999	112	2.46896	0	0
13102.m02910	2511	8.06198	622	8.28819	692	7.03484	507	7.795	0	0
13102.m03385	762	3.04318	71.25	3.30216	83.6667	3.65329	79.9	3.33288	0	0
13102.m03439	1479	2.33258	106	3.35518	165	2.21438	94	2.63405	0	0
13102.m03572	2215	18.5285	1261	18.6015	1370	17.1925	1093	18.1075	0	0
13102.m03626	1707	1.96382	103	2.11421	120	2.10231	103	2.06011	0	0
13102.m03627	1707	1.96382	103	2.11421	120	2.10231	103	2.06011	0	0
13102.m03772	1825	7.41871	416	7.20144	437	8.19961	429.5	7.60659	0	0
13102.m03799	4965	22.3004	3402	21.8791	3612	24.2309	3453	22.8035	0	0
13102.m03800	4840	23.2193	3453	22.9164	3688	25.1735	3497	23.7697	0	0
13102.m03801	4576	16.8207	2365	16.2138	2467	19.385	2546	17.4731	0	0
13102.m03802	3448	32.5083	3444	32.1331	3684	35.2252	3486	33.2889	0	0
13102.m03803	5075	22.1441	3453	21.8612	3689	24.0078	3497	22.671	0	0
13102.m03804	4675	16.4575	2364	15.8511	2464	18.9521	2543	17.0869	0	0
13102.m03805	1852	6.5549	373	7.12892	439	7.03596	374	6.90659	0	0
13102.m03814	2842	3.1607	276	3.00535	284	2.4764	202	2.88081	0	0
13102.m03858	1264	2.29161	89	2.76001	116	2.78399	101	2.61187	0	0
13102.m03871	201	19.7543	122	16.0847	107.5	20.714	119.5	18.851	0	0
13102.m03872	2445	13.7905	1036	14.3915	1170	14.592	1024	14.258	0	0
13102.m03908	955	2.96493	87	2.96023	94	2.62677	72	2.85064	0	0
13102.m03991	2858	3.09745	272	2.96748	282	2.81606	231	2.96033	0	0
13102.m04056	767	7.63792	180	8.50873	217	9.22133	203	8.45599	0	0
13102.m04123	1999	2.63755	162	2.43726	162	2.33553	134	2.47011	0	0
13102.m04199	1515	8.95821	417	8.81396	444	8.14686	354.25	8.63968	0	0
13102.m04202	1993	6.20546	380	5.73425	380	6.15359	352	6.0311	0	0
13102.m04277	1284	6.69171	264	7.63577	326	8.08619	298	7.47123	0	0
13102.m04328	2688	2.13099	176	2.45028	219	2.24238	173	2.27455	0	0
13102.m04388	597	5.94224	109	4.78575	95	4.43539	76	5.05446	0	0
13102.m04417	2151	1.88629	124.667	1.79898	128.667	1.87623	115.833	1.85383	0	0
13102.m04418	2240	1.81134	124.667	1.7275	128.667	1.80168	115.833	1.78018	0	0
13102.m04482	1692	2.76987	144	2.63064	148	2.9858	145	2.79544	0	0
13102.m04596	2614	1.40983	113.233	1.3096	113.826	1.56923	117.733	1.42955	0	0
13102.m04619	711	4.95896	108.333	5.03359	119	6.07638	124	5.35631	0	0
13102.m04623	1666	4.74648	242.968	5.16814	286.292	4.97841	238.052	4.96434	0	0
13102.m04624	1523	5.0853	237.968	5.58428	282.792	5.33146	233.052	5.33368	0	0
13102.m04625	1124	3.85016	132.968	4.0347	150.792	4.26378	137.552	4.04955	0	0
13102.m04626	986	3.79488	114.968	3.8216	125.292	4.11848	116.552	3.91165	0	0
13102.m04675	1449	2.83009	126	3.25861	157	3.16192	131.5	3.08354	0	0
13102.m04676	1384	2.49269	106	3.0205	139	3.00832	119.5	2.8405	0	0
13102.m04733	3779	3.47077	403	3.5932	451.5	3.92175	425.367	3.66191	0	0
13102.m04734	1951	1.5931	95.5	1.89604	123	1.63402	91.5	1.70772	0	0
13102.m04784	312	10.5357	101	11.8564	123	10.5529	94.5	10.9816	0	0
13102.m04831	1483	2.0739	94.5	2.28145	112.5	1.99697	85	2.11744	0	0
13102.m04844	1029	3.44754	109	3.62416	124	2.7426	81	3.27143	0	0
13102.m04848	1248	4.3812	168	3.80753	158	5.74172	205.667	4.64348	0	0
13102.m04982	3147	4.78831	463	4.8452	507	4.72742	427	4.78698	0	0
13102.m04989	3210	1.20654	119	1.09618	117	1.32418	122	1.20897	0	0
13102.m04991	1298	20.3475	811.5	20.7294	894.667	22.4267	835.5	21.1679	0	0
13102.m04992	1200	21.8465	805.5	22.2719	888.667	24.0549	828.5	22.7245	0	0
13102.m04994	1657	15.7231	800.5	15.9297	877.667	17.2524	820.5	16.3017	0	0
13102.m05127	2125	3.38479	221	3.48158	246	3.43493	209.5	3.43377	0	0
13102.m05128	2102	3.39086	219	3.47675	243	3.42279	206.5	3.43013	0	0
13102.m05264	1263	4.08436	158.5	4.3338	182	4.24825	154	4.22214	0	0
13102.m05265	2606	2.05442	164.5	1.71377	148.5	1.64446	123	1.80422	0	0
13102.m05289	1824	19.5026	1093	22.7044	1377	20.7252	1085	20.9774	0	0
13102.m05369	1649	3.78947	192	3.79353	208	4.60605	218	4.06302	0	0
13102.m05370	1647	3.79407	192	3.79813	208	4.59049	217	4.0609	0	0
13102.m05371	1553	4.02372	192	4.02803	208	4.89078	218	4.31418	0	0
13102.m05392	1823	2.19815	123.125	2.7963	169.5	2.8668	150	2.62042	0	0
13102.m05395	1344	3.51129	145	3.53556	158	3.73298	144	3.59328	0	0
13102.m05489	2091	1.85221	119	1.74752	121.5	1.99949	120	1.86641	0	0
13102.m05490	2067	1.85797	118	1.76781	121.5	2.03957	121	1.88845	0	0
13102.m05491	2030	1.85977	116	1.75559	118.5	1.87078	109	1.82871	0	0
13102.m05492	2083	1.85933	119	1.75423	121.5	2.00717	120	1.87358	0	0
13102.m05493	2371	1.57857	115	1.51578	119.5	1.61642	110	1.57026	0	0
13102.m05494	2091	1.85221	119	1.74752	121.5	1.99949	120	1.86641	0	0
13102.m05509	774	5.34024	127	4.00218	103	5.35672	119	4.89971	0	0
13102.m05552	2408	1.36928	101.31	1.8648	149.31	1.32198	91.3667	1.51868	0	0
13102.m05580	1732	2.25492	120	1.80587	104	1.9915	99	2.01743	0	0
13102.m05614	918	3.43896	97	3.30887	101	3.49171	92	3.41318	0	0
13102.m05615	1032	3.10638	98.5	2.95792	101.5	3.106	92	3.05677	0	0
13102.m05618	510	6.0625	95	4.00995	68	5.73855	84	5.27033	0	0
13102.m05632	1402	3.08746	133	3.26059	152	3.57855	144	3.30887	0	0
13102.m05634	2035	2.04312	127.75	1.97665	133.75	2.35413	137.5	2.12464	0	0
13102.m05635	2041	2.08496	130.75	1.92663	130.75	2.296	134.5	2.10253	0	0
13102.m05658	1384	2.43782	103.667	2.57141	118.333	2.67896	106.417	2.56273	0	0
13102.m05659	1319	2.36055	95.6666	2.42452	106.333	2.57325	97.4166	2.45277	0	0
13102.m05663	2188	7.01098	471.333	6.60231	480.333	7.59032	476.667	7.06787	0	0
13102.m05664	2282	6.69366	469.333	6.33035	480.333	7.24713	474.667	6.75705	0	0
13102.m05665	2892	230.215	20456.6	239.903	23069.3	230.446	19128.2	233.521	0	0
13102.m05701	1744	2.55665	137	2.86261	166	2.36403	118.333	2.59443	0	0
13102.m05702	1453	3.13589	140	3.41522	165	2.81351	117.333	3.12154	0	0
13102.m05737	4444	1.2743	174	1.26552	187	1.19169	152	1.24384	0	0
13102.m05738	4544	1.24626	174	1.23767	187	1.16546	152	1.21646	0	0
13102.m05739	3448	3.87947	411	3.69391	423.5	3.38509	335	3.65283	0	0
13102.m05803	1845	49.6305	2813.5	45.6336	2799.5	52.0824	2758	49.1155	0	0
13102.m05854	1610	6.61028	327	7.11704	381	7.57417	350	7.1005	0	0
13102.m05855	1141	9.27034	325	9.8843	375	10.6569	349	9.9372	0	0
13102.m05856	1183	8.99624	327	9.5588	376	10.308	350	9.62103	0	0
13102.m05894	1838	3.24044	183	2.84711	174	2.82445	149	2.97067	0	0
13102.m05898	1792	8.73585	481	9.38154	559	8.53531	439	8.88423	0	0
13102.m05899	2383	7.25673	531.333	7.34934	582.333	6.611	452.167	7.07236	0	0
13102.m05943	1754	2.88535	155.5	2.58052	150.5	2.75114	138.5	2.73901	0	0
13102.m05944	1757	2.88043	155.5	2.57611	150.5	2.74645	138.5	2.73433	0	0
13102.m05960	715	4.36982	96	3.82768	91	3.80086	78	3.99945	0	0
13102.m06002	1159	2.69579	96	3.08791	119	3.21657	107	3.00009	0	0
13102.m06010	2213	1.88491	128.167	1.70328	125.333	2.15953	137.167	1.91591	0	0
13102.m06037	1630	2.19303	109.833	1.99268	108	2.052	96	2.07923	0	0
13102.m06038	1583	2.25814	109.833	2.05184	108	2.11292	96	2.14097	0	0
13102.m06039	1804	50.3796	2792.5	52.9057	3173.5	48.9399	2534	50.7417	0	0
13102.m06112	1963	1.98957	120	2.26747	148	2.14762	121	2.13489	0	0
13102.m06314	2807	2.33051	201	2.58211	241	2.08526	168	2.33263	0	0
13102.m06315	2565	2.55673	201.5	2.82573	241	2.28588	168.286	2.55611	0	0
13102.m06316	2908	2.24957	201	2.49243	241	2.01283	168	2.25161	0	0
13102.m06317	2664	2.45561	201	2.72072	241	2.19719	168	2.45784	0	0
13102.m06322	1242	2.00465	76.5	2.42147	100	2.46862	88	2.29824	0	0
13102.m06425	2942	7.76591	702	7.57488	741	8.28988	700	7.87689	0	0
13102.m06426	2929	7.80038	702	7.60851	741	8.32667	700	7.91185	0	0
13102.m06435	1251	18.0551	694	19.2083	799	17.1003	614	18.1213	0	0
13102.m06540	1422	5.27557	230.5	5.06531	239.5	5.72111	233.5	5.354	0	0
13102.m06559	1590	2.3949	117	2.45893	130	2.71717	124	2.52367	0	0
13102.m06560	1608	2.38833	118	2.43141	130	2.68676	124	2.50216	0	0
13102.m06564	1286	10.5787	418	10.3133	441	8.85931	327	9.91711	0	0
13102.m06592	1529	16.3901	770	17.3682	883	16.042	704	16.6001	0	0
13102.m06595	1571	17.1949	830	17.9567	938	16.9881	766	17.3799	0	0
13102.m06596	1619	15.6599	779	16.6813	898	15.43	717	15.9237	0	0
13102.m06597	1661	18.1639	927	18.7401	1035	17.473	833	18.1257	0	0
13102.m06598	1751	17.3975	936	18.0517	1051	16.8336	846	17.4276	0	0
13102.m06599	1859	16.4919	942	17.1	1057	16.0431	856	16.545	0	0
13102.m06600	4269	49.6234	6509	48.2434	6848	47.9893	5880	48.6187	0	0
13102.m06601	3352	66.0436	6802	64.2137	7157	63.9344	6151	64.7306	0	0
13102.m06602	3391	65.284	6802	63.4751	7157	63.1991	6151	63.9861	0	0
13102.m06603	3776	63.6354	7383	61.6387	7739	61.6826	6685	62.3189	0	0
13102.m06666	1087	3.29353	110	3.54145	128	3.39758	106	3.41085	0	0
13102.m06678	1634	9.7897	491.5	9.7488	529.667	9.8013	459.667	9.77993	0	0
13102.m06679	1082	3.11824	103.667	4.2527	153	4.19683	130.333	3.85592	0	0
13102.m06737	1886	5.97799	346.417	5.72471	359	5.79301	313.583	5.8319	0	0
13102.m06754	1291	12.2268	485	12.9291	555	12.4414	461	12.5324	0	0
13102.m06756	2148	8.21227	542	7.56066	540	7.31535	451	7.69609	0	0
13102.m06767	3174	7.70071	751	7.72712	815.5	7.36561	671	7.59781	0	0
13102.m06768	3130	13.7307	1320.5	14.8644	1547	13.7305	1233.5	14.1085	0	0
13102.m06802	1318	3.85712	156.2	3.92476	172	4.30889	163	4.03026	0	0
13102.m06803	1308	3.88661	156.2	3.93178	171	4.31519	162	4.04453	0	0
13102.m06804	1322	3.18075	129.2	3.23041	142	3.45249	131	3.28788	0	0
13102.m12318	1304	43.3281	1736	44.4662	1928	35.0015	1310	40.9319	0	0
13102.m12336	2133	1.93399	126.75	1.80124	127.75	2.18064	133.5	1.97196	0	0
13102.m12343	1478	9.20449	418	8.97356	441	7.70844	327	8.62883	0	0
13102.m12347	2257	4.42695	307	4.81034	361	5.15594	334	4.79775	0	0
13102.m12363	2525	1.34695	104.5	1.39356	117	1.51783	110	1.41945	0	0
13102.m12422	1357	2.87806	120	3.50169	158	3.37628	131.5	3.25201	0	0
13102.m12446	1378	2.44843	103.667	2.58261	118.333	2.69063	106.417	2.57389	0	0
13102.m12464	2912	2.24648	201	2.48901	241	2.01007	168	2.24852	0	0
13102.m12472	1138	13.8135	483	14.6673	555	14.114	461	14.1983	0	0
13102.m12473	1079	14.8101	491	15.9153	571	15.241	472	15.3221	0	0
13102.m29135	1665	2.04594	104.667	1.80026	99.6667	2.07861	99.3333	1.97494	0	0
13103.m00001	1757	9.72491	525	9.12338	533	9.43905	476	9.42911	0	0
13103.m00002	1692	10.0985	525	9.47387	533	9.80166	476	9.79134	0	0
13103.m00003	1550	463.833	22090	430.242	22174	457.678	20361	450.585	0	0
13103.m00017	1253	2.62342	101	2.3282	97	2.58598	93	2.51254	0	0
13103.m00018	1291	2.5462	101	2.25968	97	2.50986	93	2.43858	0	0
13103.m00020	3005	8.1338	751	8.25677	825	8.11608	700	8.16888	0	0
13103.m00028	2673	1.8142	149	1.74395	155	1.81179	139	1.78998	0	0
13103.m00222	2567	5.03341	397	4.68635	400	4.54008	334.5	4.75328	0	0
13103.m00223	2495	5.13953	394	4.79748	398	4.58731	328.5	4.84144	0	0
13103.m00224	2796	4.58624	394	4.27026	397	4.16823	334.5	4.34158	0	0
13103.m00272	1915	4.37063	257.167	4.8266	307.333	5.18221	284.833	4.79315	0	0
13103.m00273	6583	19.0573	3854.67	17.4929	3829	18.009	3402.67	18.1864	0	0
13103.m00316	2037	3.59492	225	3.69843	250.5	3.78857	221.5	3.69397	0	0
13103.m00327	1590	8.88363	434	8.73867	462	7.49414	342	8.37215	0	0
13103.m00328	2212	6.42975	437	6.28141	462	5.38684	342	6.03267	0	0
13103.m00329	2105	4.34462	281	4.31475	302	5.19721	314	4.61886	0	0
13103.m00365	2498	1.56563	120.167	1.42467	118.333	1.44126	103.333	1.47719	0	0
13103.m00366	2647	1.4775	120.167	1.34448	118.333	1.36013	103.333	1.39404	0	0
13103.m00368	1895	12.0996	704.5	12.8948	812.5	12.2174	664.5	12.4039	0	0
13103.m00369	1885	12.112	701.5	12.9313	810.5	12.2822	664.5	12.4418	0	0
13103.m00392	2126	13.7548	898.5	15.8507	1120.5	16.2325	990.5	15.2793	0	0
13103.m00497	2304	1.62448	115	1.4228	109	1.76928	117	1.60552	0	0
13103.m00677	2525	11.5103	893	10.2313	859	11.6873	847	11.143	0	0
13103.m00678	1832	6.37774	359	6.13969	374	6.75143	355	6.42296	0	0
13103.m00727	1409	5.11251	221.333	5.03734	236	5.6008	226.5	5.25022	0	0
13103.m00728	1349	5.3399	221.333	5.2391	235	5.82408	225.5	5.46769	0	0
13103.m00784	2934	2.65116	239	2.31659	226	2.49375	210	2.48716	0	0
13103.m00793	3088	5.68343	539.25	5.72665	588	5.63856	499.75	5.68288	0	0
13103.m00812	2385	5.52668	405	5.82578	462	5.47817	375	5.61021	0	0
13103.m00819	1992	2.39684	146.7	2.68286	177.7	2.78683	159.333	2.62218	0	0
13103.m00917	1969	24.8104	1501	25.4771	1668	26.9493	1523	25.7456	0	0
13103.m00987	3643	1.27531	142.75	1.31262	159	1.30786	136.75	1.2986	0	0
13103.m01035	555	8.70826	148.5	7.45093	137.5	9.50024	151.333	8.55314	0	0
13103.m01072	2208	2.82272	191.5	3.53459	259.5	3.49516	221.5	3.28416	0	0
13103.m01073	2228	2.79738	191.5	3.50286	259.5	3.46379	221.5	3.25468	0	0
13103.m01074	2318	2.68877	191.5	3.35388	258.5	3.31427	220.5	3.11897	0	0
13103.m01075	2411	2.58505	191.5	3.22451	258.5	3.18643	220.5	2.99866	0	0
13103.m01118	892	2.51757	69	2.96701	88	3.39819	87	2.96092	0	0
13103.m01127	2983	1.26562	116	1.27033	126	1.19135	102	1.24243	0	0
13103.m01155	3206	10.9739	1081	11.0411	1177	11.0414	1016	11.0188	0	0
13103.m01156	3250	10.8253	1081	10.8916	1177	10.9026	1017	10.8732	0	0
13103.m01345	2563	1.45397	114.5	1.71905	146.5	1.5565	114.5	1.57651	0	0
13103.m01365	1001	3.73905	115	3.60535	120	3.8287	110	3.72437	0	0
13103.m01384	6946	1.49704	319.5	1.50676	348	1.63689	326.333	1.5469	0	0
13103.m01444	2533	4.31377	335.733	4.02024	338.6	4.198	305.2	4.17734	0	0
13103.m01446	2371	3.06792	223.5	2.83496	223.5	2.61566	178	2.83951	0	0
13103.m01447	2383	3.05247	223.5	2.82068	223.5	2.60249	178	2.82521	0	0
13103.m01452	1792	2.16126	119	1.7454	104	2.25534	116	2.054	0	0
13103.m01453	1763	2.19681	119	1.77411	104	2.29244	116	2.08779	0	0
13103.m01454	2604	1.57481	126	1.38593	120	1.84642	138	1.60239	0	0
13103.m01479	1193	2.44163	89.5	2.73941	108.667	2.59922	89	2.59342	0	0
13103.m01485	2658	3.77132	308	4.23172	374	3.84066	293	3.9479	0	0
13103.m01489	2563	3.91111	308	4.38857	374	3.98301	293	4.09423	0	0
13103.m01572	2401	4.92054	363	5.07298	405	5.81896	401	5.27083	0	0
13103.m01602	2361	4.93498	358	4.58571	360	4.81077	326	4.77715	0	0
13103.m01603	2353	4.95175	358	4.60131	360	4.82713	326	4.7934	0	0
13103.m01604	3344	3.49403	359	3.28267	365	3.40702	327	3.39457	0	0
13103.m01605	4517	6.93383	962.333	7.7123	1158.33	6.81346	883.333	7.1532	0	0
13103.m01606	3789	8.23171	958.333	9.14648	1152.33	8.06739	877.333	8.48186	0	0
13103.m01640	1096	5.82028	196	5.62528	205	5.81746	183	5.75434	0	0
13103.m01641	1187	5.37407	196	5.19402	205	5.34212	182	5.3034	0	0
13103.m01642	987	6.19924	188	6.09415	200	6.21282	176	6.16874	0	0
13103.m01650	1200	3.22748	119	3.50871	140	3.71639	128	3.48419	0	0
13103.m01651	2306	3.26025	231	2.94747	226	3.30885	219	3.17219	0	0
13103.m01652	1889	4.72081	274	4.39418	276	4.86928	264	4.66142	0	0
13103.m01653	1908	4.6738	274	4.35042	276	4.82079	264	4.615	0	0
13103.m01655	1017	3.90424	122	3.69649	125	3.25458	95	3.61844	0	0
13103.m01865	1313	2.55312	103	1.90114	83	2.70663	102	2.38696	0	0
13103.m01876	1767	7.80957	424	7.74418	455	8.38002	425	7.97793	0	0
13103.m01877	1476	5.33614	242	5.11432	251	5.87768	249	5.44271	0	0
13103.m01878	1561	5.04557	242	4.83583	251	5.53531	248	5.1389	0	0
13103.m01879	1667	4.72474	242	4.52834	251	5.18333	248	4.81214	0	0
13103.m01896	1497	12.3923	570	12.4959	622	13.7782	592	12.8888	0	0
13103.m01955	2551	2.53887	199	2.33429	198	2.08965	153	2.32094	0	0
13103.m01990	2546	1.17605	92	1.40569	119	1.54637	113	1.37604	0	0
13103.m01991	2538	1.17976	92	1.41012	119	1.55124	113	1.38037	0	0
13103.m02005	2268	3.92451	273.483	4.70625	354.909	4.30855	280.467	4.3131	0	0
13103.m02006	2168	2.85954	190.483	3.39856	244.993	3.1319	194.883	3.13	0	0
13103.m02041	1081	6.74404	224	7.7621	279	8.25101	256	7.58572	0	0
13103.m02066	4115	3.69356	467	3.87353	530	4.04717	478	3.87142	0	0
13103.m02067	3983	3.81597	467	4.0019	530	4.18129	478	3.99972	0	0
13103.m02068	4023	3.77803	467	3.96211	530	4.13972	478	3.95995	0	0
13103.m02069	4026	3.77521	467	3.95916	530	4.13663	478	3.957	0	0
13103.m02070	6948	1.3336	284.7	1.26177	291.5	1.14081	227.5	1.24539	0	0
13103.m02097	3610	1.99243	221	2.09106	251	2.2198	230	2.1011	0	0
13103.m02098	3596	2.00019	221	2.0992	251	2.22844	230	2.10928	0	0
13103.m02099	3591	2.00297	221	2.10213	251	2.23154	230	2.11221	0	0
13103.m02100	3497	2.09404	225	2.15863	251	2.30149	231	2.18472	0	0
13103.m02101	3691	1.99279	226	2.06147	253	2.1994	233	2.08456	0	0
13103.m02102	4061	1.85932	232	1.88105	254	2.02475	236	1.92171	0	0
13103.m02103	1157	2.53167	90	2.67735	103	2.34884	78	2.51929	0	0
13103.m02105	932	2.81868	80.7167	2.99079	92.6833	2.71215	72.55	2.84054	0	0
13103.m02106	2564	1.32012	104	1.32544	113	1.65781	122	1.43446	0	0
13103.m02136	796	4.47031	109.333	4.30088	113.833	4.55941	104.167	4.44353	0	0
13103.m02163	1747	6.89298	370	6.94339	403.333	7.31924	367	7.05187	0	0
13103.m02180	3020	1.47104	136.5	1.36431	137	1.61515	140	1.4835	0	0
13103.m02210	4114	7.53922	953	8.24604	1128	7.40185	874	7.72904	0	0
13103.m02211	2178	3.82543	256	4.69485	340	4.01521	251	4.1785	0	0
13103.m02212	2081	3.92554	251	4.81252	333	4.08517	244	4.27441	0	0
13103.m02318	1005	11.9659	369.5	10.0159	334.7	14.356	414.1	12.1126	0	0
13103.m02340	2259	1.65684	115	1.9038	143	1.95876	127	1.8398	0	0
13103.m02341	2981	1.26647	116	1.4427	143	1.48434	127	1.39784	0	0
13103.m02342	2013	1.81081	112	2.07669	139	2.16351	125	2.017	0	0
13103.m02370	3584	1.25317	138	1.23353	147	1.19572	123	1.22747	0	0
13103.m02482	5655	3.94523	685.5	3.994	751	3.91232	635	3.95052	0	0
13103.m02483	4952	4.49217	683.5	4.54885	749	4.46068	634	4.50057	0	0
13103.m02585	943	21.0531	610	20.0285	628	22.5747	611	21.2188	0	0
13103.m02617	2843	1.92323	168	1.86181	176	1.87503	153	1.88669	0	0
13103.m02630	1636	1.99931	100.5	2.24273	122	1.88475	88.5	2.04226	0	0
13103.m02674	906	4.02934	112.167	4.64176	139.833	4.44167	115.5	4.37092	0	0
13103.m02688	763	20.8798	489.5	21.4031	543	25.7998	565	22.6942	0	0
13103.m02707	1667	2.08904	107	1.65979	92	2.02735	97	1.92539	0	0
13103.m02709	1766	1.97193	107	1.58377	93	1.9137	97	1.82313	0	0
13103.m02710	1731	2.0118	107	1.59842	92	1.95239	97	1.85421	0	0
13103.m02825	4293	2.03284	268.143	2.0351	290.5	2.14663	264.5	2.07152	0	0
13103.m02840	1056	2.69676	87.5	2.3923	84	2.65598	80.5	2.58168	0	0
13103.m02992	2113	2.8033	182	2.7897	196	3.01748	183	2.87016	0	0
13103.m03188	935	3.27201	94	2.91097	90.5	3.37233	90.5	3.1851	0	0
13103.m03189	879	3.33236	90	2.99378	87.5	3.5079	88.5	3.27801	0	0
13103.m03215	2970	6.02704	550	6.20226	612.5	6.58698	561.5	6.27209	0	0
13103.m03372	3720	6.38672	730	6.17662	764	5.7132	610	6.09218	0	0
13103.m03373	3756	6.32551	730	6.11742	764	5.65845	610	6.03379	0	0
13103.m03466	2780	6.13848	524.333	5.86347	542	5.98441	477.5	5.99545	0	0
13103.m03482	960	2.88168	85	2.63153	84	2.39533	66	2.63618	0	1.55881788541138e-312
13103.m03600	1526	2.29272	107.5	2.45695	124.667	3.14697	137.833	2.63222	0	0
13103.m03678	1319	2.68955	109	2.80453	123	2.483	94	2.65903	0	0
13103.m03698	1230	5.23912	198	5.55036	227	5.35365	189	5.38104	0	0
13103.m03852	1413	8.68355	377	8.34343	392	9.44386	383	8.82361	0	0
13103.m03853	1540	7.96744	377	7.65536	392	8.66505	383	8.09595	0	0
13103.m03854	1296	6.50418	259	6.24235	269	7.28546	271	6.67733	0	0
13103.m03991	2279	2.88473	202	2.83723	215	3.34806	219	3.02334	0	0
13103.m04011	1262	6.16363	239	6.9348	291	6.76394	245	6.62079	0	0
13103.m04202	1492	4.26458	195.5	3.85004	191	4.75213	203.5	4.28892	0	0
13103.m04203	1454	4.37603	195.5	3.91963	189.5	4.87633	203.5	4.39066	0	0
13103.m04204	2024	3.14365	195.5	2.83807	191	3.50305	203.5	3.16159	0	0
13103.m04205	5009	0.903154	139	0.870598	145	0.831208	119.5	0.86832	0	0
13103.m04295	1684	89.4736	4629.55	84.2587	4717.98	94.8422	4584.07	89.5248	0	0
13103.m04296	1773	84.2663	4590.55	79.2658	4672.98	89.5705	4558.07	84.3675	0	0
13103.m04300	3604	1.9235	213	1.73572	208	1.87547	194	1.8449	0	0
13103.m04317	859	10.9118	288	12.2539	350	11.803	291	11.6563	0	0
13103.m04424	1828	4.07716	229	3.98144	242	3.44981	181	3.83613	0	0
13103.m04806	1422	17.9209	783	18.4635	873	18.1556	741	18.18	0	0
13103.m04876	925	48.4086	1375.83	46.2174	1421.5	53.7119	1426	49.446	0	0
13103.m04892	3459	1.81595	193	2.0215	232.5	1.803	179	1.88015	0	0
13103.m04985	6123	2.19525	413	2.26432	461	2.13952	376	2.1997	0	0
13103.m04986	3131	1.08106	104	1.18387	123.25	1.24632	112	1.17041	0	0
13103.m05036	991	9.31059	283.5	8.42151	277.5	9.63318	274	9.12176	0	0
13103.m05142	2989	1.58974	146	1.39859	139	1.50368	129	1.49734	0	0
13103.m05144	2652	1.77948	145	1.54229	136	1.68163	128	1.6678	0	0
13103.m05177	2070	1.82309	115.952	2.11515	145.583	2.07588	123.333	2.00471	0	0
13103.m05178	2010	1.84512	113.952	2.17829	145.583	2.08585	120.333	2.03642	0	0
13103.m05179	2029	1.85993	115.952	2.15789	145.583	2.11783	123.333	2.04522	0	0
13103.m05181	1725	53.6019	2841	51.4494	2951	54.3926	2693	53.148	0	0
13103.m05182	1592	58.0799	2841	55.7477	2951	58.9368	2693	57.5881	0	0
13103.m05191	1507	3.28268	152	3.21302	161	3.88409	168	3.45993	0	0
13103.m05393	2240	1.84524	127	1.57086	117	1.63318	105	1.6831	0	0
13103.m05394	2235	1.84937	127	1.56092	116	1.62125	104	1.67718	0	0
13103.m05403	1067	2.6232	86	2.70587	96	2.44901	75	2.59269	0	0
13103.m05460	1782	5.40607	296	5.80566	344	5.103	261	5.43824	0	0
13103.m05494	2526	6.14587	477	6.36973	535	6.48272	470	6.33277	0	0
13103.m05496	1072	13.9656	460	12.1757	434	13.878	427	13.3398	0	0
13103.m05497	920	16.0961	455	13.8605	424	16.133	426	15.3632	0	0
13103.m05681	1742	170.708	9137	184.885	10709	173.626	8681	176.406	0	0
13103.m05682	2524	2.10182	163	1.90648	160	1.97397	143	1.99409	0	0
13103.m05692	168	30.8025	159	21.4819	120	6.42903	31	19.5711	0	0
13103.m05714	2093	2.17792	140.06	2.36229	164.4	2.38045	143	2.30689	0	0
13103.m05732	2546	2.06449	161.5	1.95497	165.5	1.99796	146	2.00581	0	0
13103.m05733	1957	2.21187	133	1.92097	125	1.95837	110	2.0304	0	0
13103.m05738	1771	4.66781	254	6.19833	365	5.52816	281	5.46477	0	0
13103.m05739	2243	41.5858	2866	42.2627	3152	43.4777	2799	42.4421	0	0
13103.m05740	1184	2.96873	108	2.7687	109	3.61948	123	3.11897	0	0
13103.m05762	1981	13.5869	827	14.9083	982	13.4722	766	13.9891	0	0
13103.m05763	2043	13.3418	837.5	14.7208	1000	13.3959	785.5	13.8195	0	0
13103.m05764	2102	12.4409	803.5	13.7639	962	12.5392	756.5	12.9147	0	0
13103.m05799	3251	1.34149	134	1.32288	143	1.62899	152	1.43112	0	0
13103.m05801	3463	1.98459	211.167	2.00324	230.667	2.28552	227.167	2.09112	0	0
13103.m05818	1174	2.43957	88	2.76666	108	2.64128	89	2.61584	0	0
13103.m05819	1192	2.40273	88	2.72488	108	2.6014	89	2.57634	0	0
13103.m05869	1923	5.95746	352	5.61456	359	6.23264	344	5.93489	0	0
13103.m05889	498	3.98656	61	4.6048	76.25	7.416	106	5.33579	0	0
13103.m05899	1458	4.4868	201	4.9093	238	4.44476	186	4.61362	0	0
13103.m05900	1449	4.51467	201	4.9398	238	4.47237	186	4.64228	0	0
13103.m05901	1457	4.48988	201	4.91267	238	4.44781	186	4.61679	0	0
13103.m05902	1566	4.17736	201	4.57073	238	4.13822	186	4.29544	0	0
13103.m05903	1446	4.52403	201	4.95005	238	4.48165	186	4.65191	0	0
13103.m05930	1484	4.69512	214.083	4.84694	239.167	5.35296	228	4.96501	0	0
13103.m05933	2007	6.1838	381.333	6.48096	432.5	5.7895	333.5	6.15142	0	0
13103.m05934	1986	6.24919	381.333	6.54949	432.5	5.85072	333.5	6.21647	0	0
13103.m06067	734	25.0081	564	23.232	567	24.2085	510	24.1495	0	0
13103.m06076	849	5.48184	143	3.47151	98	4.96559	121	4.63965	0	0
13103.m06136	1553	22.6963	1083	21.7281	1122	23.7808	1060	22.7351	0	0
13103.m06183	1138	20.1053	703	16.438	622	20.819	680	19.1208	0	0
13103.m06184	1133	20.1079	700	16.5371	623	20.8494	678	19.1648	0	0
13103.m06226	1394	3.47874	149	3.79169	175.75	3.89901	156	3.72315	0	0
13103.m06262	510	13.7119	214.867	13.8451	234.783	14.4625	211.7	14.0065	0	0
13103.m06273	1942	24.1498	1441	23.8697	1541.33	27.5363	1534.83	25.1853	0	0
13103.m06274	1952	24.0094	1440	23.7629	1542.33	27.413	1535.83	25.0618	0	0
13103.m06290	1558	4.50171	215.5	4.21779	218.5	3.87994	173.5	4.19981	0	0
13103.m06336	3858	21.4865	2547	22.9652	2946	21.2587	2354	21.9035	0	0
13103.m06338	1407	5.09664	220.333	5.19591	243.083	5.21256	210.5	5.16837	0	0
13103.m06340	1398	5.10617	219.333	5.16482	240.083	5.22119	209.5	5.16406	0	0
13103.m06349	1995	6.17477	378.5	5.6079	372	5.99024	343	5.92431	0	0
13103.m06386	1579	12.6556	614	11.9422	627	11.9153	540	12.1711	0	0
13103.m06419	1414	2.4398	106	3.27546	154	3.30178	134	3.00568	0	0
13103.m06512	1260	3.82287	148	3.77126	158	3.67768	133	3.75727	0	0
13103.m06513	2290	6.44999	453.833	6.22506	474	6.10862	401.5	6.26122	0	0
13103.m06516	1558	2.4232	116	2.21989	115	2.59408	116	2.41239	0	0
13103.m06556	1213	3.3825	126.067	3.00581	121.233	3.53343	123.017	3.30724	0	0
13103.m06557	1351	3.06108	127.067	2.7433	123.233	3.1725	123.017	2.99229	0	0
13103.m06558	1245	3.29556	126.067	2.92855	121.233	3.44261	123.017	3.22224	0	0
13103.m06559	1208	3.11361	115.567	2.86888	115.233	3.28847	114.017	3.09032	0	0
13103.m06595	2198	1.79166	121	1.84717	135	1.44247	91	1.69377	0	0
13103.m06596	1857	2.12066	121	2.17017	134	1.70735	91	1.99939	0	0
13103.m06624	1797	3.73093	206	3.58988	214.5	3.89709	201	3.7393	0	0
13103.m06670	1114	2.95076	101	3.13165	116	2.9712	95	3.01787	0	0
13103.m06680	3274	1.53088	154	1.64428	179	1.71333	161	1.62949	0	0
13103.m06714	949	15.7414	459	14.6729	463	16.8882	460	15.7675	0	0
13103.m06743	834	3.31704	85	2.52425	70	3.46741	83	3.1029	0	0
13103.m06744	1026	4.50442	142	3.01919	103	4.17687	123	3.90016	0	0
13103.m06745	1000	4.06825	125	2.94732	98	4.04158	116	3.68572	0	0
13103.m06919	2076	2.91597	186	2.79596	193	2.50064	149	2.73752	0	0
13103.m06924	1055	12.895	418	12.6285	443	13.8704	420	13.1313	0	0
13103.m06949	1481	3.36228	153	3.39127	167	3.24651	138	3.33335	0	0
13103.m07037	1545	8.19444	389	8.09777	416	8.70466	386	8.33229	0	0
13103.m07048	1461	2.65091	119	2.03791	99	2.19397	92	2.29426	0	0
13103.m07049	2381	4.11439	301	3.92827	311	3.46802	237	3.83689	0	0
13103.m07098	1759	2.34983	127	3.23144	189	2.93149	148	2.83759	0	0
13103.m07099	1835	2.2525	127	3.08122	188	2.75312	145	2.69561	0	0
13103.m07106	1641	4.10544	207	4.21522	230	3.8854	183	4.06868	0	0
13103.m07107	1552	4.34087	207	4.45694	230	4.10821	183	4.302	0	0
13103.m07126	2401	3.02281	223	2.73064	218	3.10538	214	2.95294	0	0
13103.m07127	2439	2.97571	223	2.72509	221	3.057	214	2.91927	0	0
13103.m07128	2599	2.79252	223	2.55733	221	2.8688	214	2.73955	0	0
13103.m07145	1400	3.58006	154	2.59931	121	2.83707	114	3.00548	0	0
13103.m12822	2010	1.73255	107	1.49625	100	1.69872	98	1.64251	0	0
13103.m12862	2607	93.949	7525.5	87.1323	7553	98.6833	7384	93.2549	0	0
13103.m12893	2755	347.103	29382	352.119	32256	316.884	25057	338.702	0	0
13103.m12949	7020	1.48126	319.5	1.49088	348	1.61964	326.333	1.53059	0	0
13103.m12991	2172	2.99687	200	2.90777	210	3.49695	218	3.13386	0	0
13103.m12995	3848	3.07868	364	2.73548	350	2.88834	319	2.90083	0	0
13103.m13021	716	27.0459	595	25.2442	601	25.9849	534	26.0917	0	0
13103.m13024	2630	363.6	29382	368.855	32256	331.932	25056	354.795	0	0
13104.m00294	1204	6.61058	244.55	6.64065	265.85	7.3671	254.583	6.87277	0	0
13104.m00752	1526	2.75127	129	2.79856	142	3.53891	155	3.02958	0	0
13104.m00753	1489	2.81964	129	2.8681	142	3.62685	155	3.10486	0	0
13104.m00754	1337	2.80287	115.143	2.76928	123.111	3.70692	142.25	3.09303	0	0
13104.m00755	1624	2.30754	115.143	2.27988	123.111	3.05182	142.25	2.54641	0	0
13104.m00865	627	6.01262	115.833	5.97176	124.5	4.60289	82.8333	5.52909	0	0
13104.m01154	2620	1.4213	114.417	1.49034	129.833	1.47388	110.833	1.46184	0	0
13104.m01411	2676	3.43582	282.5	3.52894	314	3.61953	278	3.52809	0	0
13104.m01485	1629	3.60773	180.575	3.9061	211.575	4.66871	218.286	4.06085	0	0
13104.m01508	1698	10.3887	542	11.5481	652	11.388	555	11.1083	0	0
13104.m01655	901	3.28711	91	3.40468	102	2.7842	72	3.15866	0	0
13104.m02214	1259	2.86943	111	2.81875	118	2.7397	99	2.80929	0	0
13104.m02219	3330	1.52712	156.25	1.28246	142	1.5349	146.7	1.44816	0	0
13104.m02220	3248	1.55566	155.25	1.27912	138.143	1.52269	141.95	1.45249	0	0
13104.m02221	3418	1.4878	156.25	1.24944	142	1.49538	146.7	1.41088	0	0
13104.m02222	3285	1.53813	155.25	1.25425	137	1.50289	141.7	1.43176	0	0
13104.m02304	1865	2.05921	118	2.32212	144	1.86816	100	2.08316	0	0
13104.m02305	1960	11.964	720.5	12.8891	840	11.4893	646.333	12.1141	0	0
13104.m02306	1965	11.9335	720.5	12.8563	840	11.4601	646.333	12.0833	0	0
13104.m02952	1020	7.43377	232.976	7.31227	248	8.10228	237.2	7.61611	0	0
13104.m03022	285	175.107	1533.38	166.995	1582.52	179.469	1468.05	173.857	0	0
13104.m03028	1782	8.38307	459	9.29917	551	9.28707	475	8.98977	0	0
13104.m03029	1789	8.35027	459	9.26279	551	9.25073	475	8.9546	0	0
13104.m03030	2105	2.75211	178	3.41465	239	2.78067	168	2.98248	0	0
13104.m03064	1631	1.81587	91	1.95458	106	2.0187	94.5	1.92971	0	0
13104.m03120	3534	1.49192	162	1.37012	161	1.46897	149	1.44367	0	0
13104.m03121	3401	1.55027	162	1.4237	161	1.52641	149	1.50013	0	0
13104.m03200	2874	2.89902	256	2.80969	268.5	2.89737	239	2.86869	0	0
13104.m03204	2393	11.8596	872	12.1153	964	10.876	747	11.617	0	0
13104.m03280	766	40.1089	944	39.6546	1010	40.6177	893	40.1271	0	0
13104.m03291	1936	3.74885	223	3.60399	232	3.45532	192	3.60272	0	0
13104.m03292	2751	22.5137	1903	22.3346	2043	22.6322	1787	22.4935	0	0
13104.m03404	3171	11.9936	1168.55	10.7039	1128.59	13.0934	1191.67	11.9303	0	0
13104.m03418	3092	34.6091	3288	35.4729	3647	29.1057	2583	33.0626	0	0
13104.m03420	2011	4.7581	294	5.26418	352	5.35352	309	5.12527	0	0
13104.m03421	1100	15.415	521	16.7871	614	15.7102	496	15.9708	0	0
13104.m03472	2408	2.54097	188	2.34802	188	2.63335	182	2.50744	0	0
13104.m03473	2508	2.42668	187	2.24241	187	2.445	176	2.37136	0	0
13104.m03474	2404	2.57227	190	2.40197	192	2.65222	183	2.54215	0	0
13104.m03530	2458	12.7642	964	12.8349	1049	13.4517	949	13.0169	0	0
13104.m03531	2472	12.6919	964	12.7623	1049	13.3755	949	12.9432	0	0
13104.m03532	1808	15.283	849	17.1915	1033.5	14.5493	755	15.6746	0	0
13104.m03550	2761	2.08644	177	2.18943	201	2.20833	175	2.1614	0	0
13104.m03555	769	13.3739	316	14.1574	362	15.7669	348	14.4327	0	0
13104.m03593	2572	1.53113	121	1.27455	109	1.59847	118	1.46805	0	0
13104.m03686	1589	86.1476	4206	82.445	4356	80.4921	3671	83.0283	0	0
13104.m03708	1735	33.9904	1812	34.7115	2002.5	36.4979	1817.5	35.0666	0	0
13104.m03709	858	23.7078	625	24.0106	685	25.0142	616	24.2442	0	0
13104.m03710	1742	33.8352	1811	34.5202	1999.5	36.3112	1815.5	34.8889	0	0
13104.m03711	1730	34.0699	1811	34.7945	2001.5	36.6034	1817.5	35.1559	0	0
13104.m03779	1272	2.35396	92	2.52986	107	1.83519	67	2.23967	0	0
13104.m03781	885	2.61104	71	2.85454	84	2.95264	75	2.80607	0	9.91840054178137e-312
13104.m03790	3701	2.1457	244	2.22655	274	1.95811	208	2.11012	0	0
13104.m03944	2819	1.35657	117.5	1.37624	129	1.2174	98.5	1.31674	0	0
13104.m03945	2809	1.31505	113.5	1.34902	126	1.19693	96.5	1.287	0	0
13104.m04056	1465	19.3166	869.5	21.3397	1039.5	20.9523	881	20.5362	0	0
13104.m04079	1272	2.98083	116.5	3.36921	142.5	3.13625	114.5	3.1621	0	0
13104.m04081	1367	2.72606	114.5	3.09107	140.5	2.84184	111.5	2.88632	0	0
13104.m04134	1411	3.0101	130.5	3.41031	160	3.16065	128	3.19369	0	0
13104.m04140	2715	1.99791	166.667	2.20067	198.667	1.98054	154.333	2.05971	0	0
13104.m04141	2793	1.94212	166.667	2.13922	198.667	1.92523	154.333	2.00219	0	0
13104.m04143	2741	1.93147	162.667	2.10299	191.667	1.89819	149.333	1.97755	0	0
13104.m04144	2798	1.89212	162.667	2.0709	192.667	1.87198	150.333	1.945	0	0
13104.m04148	2126	1.75793	114.833	1.70225	120.333	1.78904	109.167	1.74974	0	0
13104.m04207	3093	8.82099	838.3	8.7932	904.329	8.36329	742.445	8.65916	0	0
13104.m04208	1713	2.80242	147.5	2.72861	155.417	3.13564	154.167	2.88889	0	0
13104.m04278	1950	2.08628	125	2.12836	138	2.32275	130	2.17913	0	0
13104.m04314	1894	1.92458	112	1.74668	110	2.24426	122	1.97184	0	0
13104.m04315	4522	7.61471	1058	7.95428	1196	7.31187	949	7.62695	0	0
13104.m04316	4180	3.40254	437	3.48233	484	3.30908	397	3.39798	0	0
13104.m04401	1980	4.48741	273	3.78211	249	3.30815	188	3.85922	0	0
13104.m04402	2222	4.01333	274	3.42434	253	2.96354	189	3.46707	0	0
13104.m04403	1892	4.69612	273	3.97392	250	3.46202	188	4.04402	0	0
13104.m04460	2896	13.4657	1198.2	14.7076	1416.25	14.5757	1211.53	14.2497	0	0
13104.m04473	3616	2.37615	264	2.73633	329	2.40882	250	2.5071	0	0
13104.m04514	1284	4.03023	159	5.3872	230	4.96568	183	4.79437	0	0
13104.m04560	2023	4.85858	302	5.21809	351	5.28732	307	5.12133	0	0
13104.m04563	2307	1.60826	114	1.62953	125	1.11002	73.5	1.44927	0	0
13104.m04575	1233	6.09743	231	7.34182	301	5.73622	203	6.39183	0	0
13104.m04576	1872	77.3316	4448	83.38	5190	75.7126	4068	78.8081	0	0
13104.m04608	2412	10.5788	784	10.8977	874	9.96701	690	10.4812	0	0
13104.m04632	882	32.3615	877	28.0628	823	41.7541	1057	34.0595	0	0
13104.m04668	1695	9.04376	471	9.15547	516	8.26322	402	8.82082	0	0
13104.m04669	1682	9.11366	471	9.22623	516	8.32708	402	8.88899	0	0
13104.m04670	1684	9.10284	471	9.23313	517	8.31719	402	8.88439	0	0
13104.m04680	2494	2.2576	173	2.3997	199	1.62052	116	2.09261	0	0
13104.m04734	2748	2.33318	197	2.2545	206	2.33289	184	2.30686	0	0
13104.m04735	2607	2.4344	195	2.34183	203	2.43233	182	2.40285	0	0
13104.m04736	2813	2.27926	197	2.20241	206	2.27898	184	2.25355	0	0
13104.m04737	2800	2.70829	233	2.56709	239	3.18548	256	2.82029	0	0
13104.m04772	2661	6.35999	520	7.02985	622	6.29786	481	6.56257	0	0
13104.m04779	1343	3.80615	157.06	3.52047	157.208	4.975	191.768	4.10054	0	0
13104.m04790	1869	4.02254	231	4.34465	270	3.82153	205	4.06291	0	0
13104.m04884	1736	1.83728	98	1.85079	106.833	2.26789	113	1.98532	0	0
13104.m04927	1213	2.44162	91	2.80168	113	3.33189	116	2.8584	0	0
13104.m04937	1209	8.98916	333.924	8.49449	341.478	9.99963	346.99	9.1611	0	0
13104.m05037	2267	1.63663	114	2.13587	161	1.82889	119	1.86713	0	0
13104.m05042	2163	5.16338	343.157	4.48156	322.318	5.39258	334.781	5.01251	0	0
13104.m05043	1582	4.04908	196.818	3.24446	170.667	3.89724	176.958	3.73026	0	0
13104.m05057	3655	2.98747	335.5	2.88404	350.5	3.06469	321.5	2.97873	0	0
13104.m05058	2175	2.36426	158	2.65487	192	2.43488	152	2.48467	0	0
13104.m05225	2062	9.64385	611	10.2242	701	10.0198	593	9.96262	0	0
13104.m05226	2199	125.507	8480	132.361	9678	117.183	7396	125.017	0	0
13104.m05238	2082	6.75307	432	6.96253	482	8.16643	488	7.29401	0	0
13104.m05239	1541	3.04129	144	3.39584	174	2.71314	120	3.05009	0	0
13104.m05240	1488	3.12774	143	3.41574	169	2.66928	114	3.07092	0	0
13104.m05241	1610	2.89073	143	3.11954	167	2.46702	114	2.82576	0	0
13104.m05243	1682	2.84439	147	3.14693	176	2.50641	121	2.83258	0	0
13104.m05336	1698	3.20093	167	2.46194	139	3.34459	163	3.00249	0	0
13104.m05337	1564	2.68442	129	2.15368	112	2.85145	128	2.56319	0	0
13104.m05352	1022	3.04124	95.5	4.00211	136	3.05684	89.6667	3.36673	0	0
13104.m05354	3280	1.22048	123	1.17364	128	1.4765	139	1.29021	0	0
13104.m05416	1577	5.11821	248	5.43518	285	5.23612	237	5.26317	0	0
13104.m05476	1540	7.84063	371	8.31935	426	8.0542	356	8.07139	0	0
13104.m05483	2582	42.359	3360.5	44.8441	3850	41.5949	3082.5	42.9326	0	0
13104.m05484	5084	1.46278	228.5	1.45818	246.5	1.35349	197.5	1.42482	0	0
13104.m05512	2729	2.28979	192	1.96163	178	2.25976	177	2.17039	0	0
13104.m05522	1173	3.17739	114.517	3.27266	127.643	3.36605	113.325	3.27203	0	0
13104.m05524	1629	2.75371	137.829	2.76779	149.918	2.80567	131.179	2.77572	0	0
13104.m05616	1686	28.8397	1494	28.2195	1582	27.9804	1354	28.3465	0	0
13104.m05617	1689	28.7885	1494	28.1694	1582	27.9307	1354	28.2962	0	0
13104.m05680	2545	21.8423	1708	22.3817	1894	21.6166	1579	21.9469	0	0
13104.m05714	3348	268.238	27593.6	250.618	27899.6	273.019	26235.3	263.959	0	0
13104.m05715	1963	5.87918	354.6	5.95977	389	7.5362	424.6	6.45838	0	0
13104.m05717	1889	2.17088	126	2.32446	146	2.48997	135	2.32844	0	0
13104.m05718	1631	2.55419	128	2.71059	147	2.90521	136	2.72333	0	0
13104.m05723	5705	1.64869	289	1.49187	283	1.51457	248	1.55171	0	0
13104.m05725	1489	3.3005	151	2.78731	138	1.84852	79	2.64545	0	0
13104.m05779	2434	4.01143	300	3.95394	320	4.42314	309	4.1295	0	0
13104.m05780	1564	3.79669	182.45	3.33711	173.543	4.01251	180.119	3.71544	0	0
13104.m05847	1722	2.15462	114	1.65917	95	2.00306	99	1.93895	0	0
13104.m05869	1843	32.5107	1841	34.244	2098.5	32.0433	1695	32.9327	0	0
13104.m05870	1495	22.8149	1048	23.1444	1150.5	22.1399	950	22.6997	0	0
13104.m05872	1574	21.6491	1047	21.9446	1148.5	20.9401	946	21.5113	0	0
13104.m05875	2566	4.50901	355.5	4.44205	379	4.39249	323.5	4.44785	0	0
13104.m05876	2643	4.37764	355.5	4.31263	379	4.26452	323.5	4.31827	0	0
13104.m05877	2162	1.86665	124	2.12832	153	1.92577	119.5	1.97358	0	0
13104.m05878	2012	2.00582	124	2.28699	153	2.06934	119.5	2.12072	0	0
13104.m05976	1486	2.29969	105	2.16554	107	2.56737	109.5	2.3442	0	0
13104.m05977	1515	2.25567	105	2.04468	103	2.44923	106.5	2.24986	0	0
13104.m05978	1405	2.43227	105	2.29038	107	2.71538	109.5	2.47934	0	0
13104.m05979	1401	2.43921	105	2.23252	104	2.64853	106.5	2.44009	0	0
13104.m05991	1493	2.2671	104	2.19567	109	1.93692	83	2.13323	0	0
13104.m05992	1456	2.2353	100	2.23081	108	1.93828	81	2.1348	0	0
13104.m05993	1684	25.028	1295	26.994	1511.5	19.2516	930.5	23.7578	0	0
13104.m05994	1870	22.5386	1295	24.309	1511.5	17.3367	930.5	21.3948	0	0
13104.m06009	2704	1.48648	123.5	1.37916	124	1.55909	121	1.47491	0	0
13104.m06010	2628	1.52947	123.5	1.41905	124	1.60418	121	1.51756	0	0
13104.m06021	3147	2.64753	256	2.45605	257	2.66817	241	2.59058	0	0
13104.m06022	3115	2.67473	256	2.48128	257	2.69558	241	2.6172	0	0
13104.m06107	1548	4.9618	236	4.33246	223	5.62681	250	4.97369	0	0
13104.m06108	1520	5.0532	236	4.39248	222	5.73046	250	5.05871	0	0
13104.m06113	2608	8.29874	665	8.90246	772	8.24272	617	8.48131	0	0
13104.m06176	2134	7.94587	521	7.44115	528	9.07765	556	8.15489	0	0
13104.m06179	3379	2.23459	232	2.60783	293	2.2272	216	2.35654	0	0
13104.m06263	1126	3.22281	111.5	2.85789	107	3.51197	113.5	3.19756	0	0
13104.m06270	3640	9.9784	1116	8.0805	978	9.38989	981	9.14959	0	0
13104.m06271	3693	9.98501	1133	8.03782	987	9.40608	997	9.14297	0	0
13104.m06295	2098	2.73027	176	3.09634	216	3.03905	183	2.95522	0	0
13104.m06296	1904	3.05974	179	3.45922	219	3.4402	188	3.31972	0	0
13104.m06297	1804	3.19326	177	3.56761	214	3.57296	185	3.44461	0	0
13104.m11754	414	6.47578	82.3748	6.35313	87.4556	6.24389	74.1929	6.3576	0	0
13104.m11783	414	6.49936	82.6748	6.36766	87.6556	6.2523	74.2929	6.37311	0	0
13104.m11802	4203	1.1616	150.009	1.21116	169.263	1.1933	143.952	1.18869	0	0
13104.m11858	1668	4.60483	236	4.00274	222	5.20111	249	4.6029	0	0
13105.m00025	845	4.15973	108	4.12859	116	4.45307	108	4.24713	0	0
13105.m00051	1160	8.22068	293	8.08904	312	9.07072	302	8.46015	0	0
13105.m00082	1414	6.07745	264.042	5.20457	244.7	6.23273	252.95	5.83825	0	0
13105.m00117	1449	9.45609	421	10.0249	483	9.30541	387	9.59546	0	0
13105.m00140	829	53.5498	1364	51.37	1416	54.8465	1305	53.2554	0	0
13105.m00147	2501	4.15121	319	4.17269	347	3.55238	255	3.95876	0	0
13105.m00222	1385	2.1384	91	2.34517	108	2.44014	97	2.3079	0	0
13105.m00248	1798	2.9867	165	2.20793	132	2.0928	108	2.42914	0	0
13105.m00251	1367	2.76177	116	3.43207	156	3.33884	131	3.17756	0	0
13105.m00252	1247	2.87094	110	3.68999	153	3.52044	126	3.36046	0	0
13105.m00253	1276	2.90772	114	3.67684	156	3.57696	131	3.38717	0	0
13105.m00254	1961	1.90861	115	2.39248	156	2.32748	131	2.20952	0	0
13105.m00433	3102	3.59874	343	3.55815	367	3.84129	342	3.66606	0	0
13105.m00470	1518	3.06593	143	2.95199	149	2.73129	119	2.9164	0	0
13105.m00586	2720	1.61733	135.167	2.09481	189.458	1.96462	153.375	1.89225	0	0
13105.m00587	2691	1.10261	91.1667	1.52506	136.458	1.42906	110.375	1.35224	0	0
13105.m00588	2798	1.57224	135.167	2.03642	189.458	1.9223	154.375	1.84365	0	0
13105.m00589	2681	1.09458	90.1667	1.50831	134.458	1.42139	109.375	1.34143	0	0
13105.m00590	2893	1.50936	134.167	1.96954	189.458	1.85918	154.375	1.77936	0	0
13105.m00673	1008	4.42342	137	3.34163	112	4.35515	126	4.04006	0	0
13105.m00748	2114	2.74039	178	2.73147	192	3.20559	194.5	2.89248	0	0
13105.m00780	2663	2.38321	195	2.74433	243	2.3681	181	2.49854	0	0
13105.m00781	2666	2.38052	195	2.74124	243	2.36544	181	2.49573	0	0
13105.m00801	3600	6.04829	669.017	5.95812	713.2	5.75831	594.983	5.92157	0	0
13105.m00802	3500	5.85844	630.017	5.81042	676.2	5.48483	550.983	5.7179	0	0
13105.m00920	4069	1.44773	181	1.36737	185	1.22445	143	1.34652	0	0
13105.m00980	2617	1.94008	156	2.04558	178	1.53104	115	1.8389	0	0
13105.m00993	1043	2.55875	82	2.79697	97	2.63898	79	2.6649	0	0
13105.m00994	996	2.61414	80	2.89876	96	2.51864	72	2.67718	0	0
13105.m01155	6041	1.50312	279	1.60554	322.5	1.57451	273	1.56106	0	0
13105.m01156	6094	1.49005	279	1.59651	323.5	1.56082	273	1.54913	0	0
13105.m01157	1845	4.35711	247	4.25446	261	3.6824	195	4.09799	0	0
13105.m01159	1945	4.13309	247	4.03572	261	3.49308	195	3.8873	0	0
13105.m01284	1316	2.55142	103.167	2.39957	105	2.87254	108.5	2.60784	0	0
13105.m01349	720	5.72418	126.633	4.99921	119.683	6.27625	129.7	5.66655	0	0
13105.m01372	1299	2.20481	88	2.58802	111.783	2.58336	96.3167	2.45873	0	0
13105.m01374	1245	2.15666	82.5	2.50703	103.783	2.38758	85.3167	2.35042	0	0
13105.m01375	1559	1.83711	88	2.15159	111.533	2.15252	96.3167	2.04707	0	0
13105.m01424	1031	5.11393	162	5.86324	201	3.95385	117	4.97701	0	0
13105.m01463	1900	6.70619	391.5	6.76284	427.25	7.46335	407	6.97746	0	0
13105.m01603	939	8.88759	256.42	8.08355	252.387	8.82007	237.708	8.59707	0	0
13105.m02288	1806	8.84834	491	9.8417	591	8.93215	463	9.2074	0	0
13105.m02289	1316	3.95696	160	4.79915	210	3.54766	134	4.10126	0	0
13105.m02290	1711	9.30158	489	10.2827	585	9.38737	461	9.65721	0	0
13105.m02311	516	8.89123	140.966	9.37139	160.788	9.18193	135.985	9.14818	0	0
13105.m02420	2505	4.56684	351.5	5.42064	451.5	4.68722	337	4.89156	0	0
13105.m02506	3469	3.0679	327	3.05168	352	2.91264	290	3.01074	0	0
13105.m02585	372	27.7341	317	23.5261	291	27.4421	293	26.2341	0	0
13105.m02806	3039	1.19946	112	1.20734	122	1.39869	122	1.2685	0	0
13105.m02999	1864	5.01111	287	4.92101	305	4.85982	260	4.93065	0	0
13105.m03000	2435	7.05721	528	7.62056	617	7.22579	505	7.30119	0	0
13105.m03001	2475	6.94315	528	7.5217	619	7.10901	505	7.19129	0	0
13105.m03055	2262	10.3595	720	9.99829	752	10.7743	699.5	10.3773	0	0
13105.m03058	2222	2.91479	199	2.36185	174.5	3.18045	202.833	2.81903	0	0
13105.m03161	864	4.07767	108.25	4.95442	142.333	3.64945	90.5	4.22718	0	0
13105.m03263	1317	12.628	511	12.1258	531	12.4867	472	12.4135	0	0
13105.m03300	2167	6.49068	432.167	7.22606	520.667	6.3294	393.667	6.68205	0	0
13105.m03301	1846	7.10806	403.167	7.94496	487.667	6.55238	347.167	7.2018	0	0
13105.m03302	2287	6.70512	471.167	7.41236	563.667	6.30198	413.667	6.80649	0	0
13105.m03303	2089	6.56166	421.167	7.23673	502.667	6.14043	368.167	6.64627	0	0
13105.m03314	1591	2.76161	135	3.34583	177	3.28484	150	3.13076	0	0
13105.m03345	2223	2.63531	180	2.21197	163.5	3.01706	192.5	2.62145	0	0
13105.m03401	567	3.93193	68.5	3.97813	75	5.53035	90	4.48013	0	0
13105.m03430	661	6.59783	134	5.64184	124	7.37937	140	6.53968	0	0
13105.m03432	2081	8.53923	546	8.2232	569	7.81876	467	8.19373	0	0
13105.m03439	1415	9.93631	432	9.94695	468	11.1049	451	10.3294	0	0
13105.m03464	1006	4.31898	133.5	4.84303	162	4.83136	139.5	4.66446	0	0
13105.m03474	3522	1.66026	179.667	1.88002	220.167	1.98014	200.167	1.84014	0	0
13105.m03476	2998	1.66819	153.667	1.86754	186.167	2.04732	176.167	1.86102	0	0
13105.m03483	1938	2.65339	158	2.71572	175	2.02251	112.5	2.46387	0	0
13105.m03498	2626	36.0948	2912.33	34.7244	3032	36.7031	2766.33	35.8408	0	0
13105.m03512	2685	3.24854	268	2.75544	246	3.1143	240	3.03943	0	0
13105.m03606	2156	1.73599	115	1.99475	143	2.00385	124	1.91153	0	0
13105.m03723	3195	11.9998	1178	11.4839	1220	11.8973	1091	11.7936	0	0
13105.m03724	2282	1.92538	135	2.16137	164	1.90848	125	1.99841	0	0
13105.m03942	2087	7.11116	456	8.27161	574	7.67942	460	7.6874	0	0
13105.m03998	3084	12.8749	1220	11.7412	1204	13.2857	1176	12.6339	0	0
13105.m04043	2425	1.77314	132.117	2.19319	176.843	2.01384	140.167	1.99339	0	0
13105.m04048	2302	5.67592	401.461	5.72048	437.862	6.08703	402.178	5.82781	0	0
13105.m04058	1134	4.51072	157.167	3.75207	141.476	4.57022	148.75	4.27767	0	0
13105.m04193	2828	3.62518	315	3.73274	351	4.04099	328	3.79964	0	0
13105.m04194	2648	1.5978	130	1.55598	137	1.52628	116	1.56002	0	0
13105.m04195	2734	1.54754	130	1.50703	137	1.47827	116	1.51095	0	0
13105.m04238	3982	2.19044	268	2.08982	276.7	2.19617	251	2.15881	0	0
13105.m04239	1354	37.0169	1540	36.5827	1647	36.1278	1404	36.5758	0	0
13105.m04259	1852	2.49543	142	2.19227	135	1.69315	90	2.12695	0	0
13105.m04350	1327	2.59935	105.983	2.31698	102.233	3.15549	120.183	2.6906	0	0
13105.m04351	1174	2.42524	87.4833	2.14502	83.7333	2.95834	99.6833	2.50953	0	0
13105.m04368	1180	2.97879	108	2.57419	101	2.95264	100	2.83521	0	0
13105.m04383	3024	1.26998	118	1.28295	129	1.23281	107	1.26191	0	0
13105.m04398	1779	9.16558	501	9.70368	574	9.06772	463	9.31232	0	0
13105.m04399	1698	3.23927	169	3.20584	181	3.65237	178	3.36583	0	0
13105.m04400	1708	3.2203	169	3.18707	181	3.63099	178	3.34612	0	0
13105.m04406	6761	4.24576	882	4.19915	944	4.27205	829	4.23899	0	0
13105.m04407	1891	4.42323	257	4.15097	261	4.58776	249	4.38732	0	0
13105.m04423	2172	10.1144	675	10.9734	792.5	10.7475	670	10.6118	0	0
13105.m04424	2352	9.34038	675	9.99291	781.5	9.71761	656	9.68363	0	0
13105.m04469	2386	5.45617	400	4.71413	374	4.87718	334	5.01583	0	0
13105.m04505	420	28.4003	366.5	27.5684	385	35.09	423	30.3529	0	0
13105.m04742	4042	2.8826	358	3.22175	433	3.03417	352	3.04617	0	0
13105.m04922	2175	13.0932	875	13.62	985	13.7362	857.5	13.4832	0	0
13105.m05042	2160	2.1848	145	2.17206	156	1.91949	119	2.09212	0	0
13105.m05169	2734	1.27375	107	1.46303	133	1.1087	87	1.28183	0	0
13105.m05181	908	27.8147	776	28.816	870	32.1168	837	29.5825	0	0
13105.m05182	858	29.1321	768	30.0746	858	33.6636	829	30.9568	0	0
13105.m05268	3128	4.50525	433	4.00931	417	4.26047	382.5	4.25835	0	0
13105.m05342	1521	6.97568	326	7.16769	362.5	6.99802	305.5	7.04713	0	0
13105.m05343	1601	6.61695	325.5	6.82832	363.5	6.68098	307	6.70875	0	0
13105.m05344	1114	3.44743	118	2.78069	103	3.37778	108	3.20197	0	0
13105.m05345	1190	3.22725	118	2.6031	103	3.16206	108	2.99747	0	0
13105.m05354	2097	2.70053	174	2.83967	198	2.84113	171	2.79377	0	0
13105.m05460	2732	25.029	2101	26.4749	2405	25.3019	1984	25.602	0	0
13105.m05461	2813	24.3083	2101	25.7126	2405	24.5796	1984.5	24.8668	0	0
13105.m05475	2211	2.98817	203	3.16933	233	3.32496	211	3.16082	0	0
13105.m05476	2127	3.10618	203	3.2945	233	3.43989	210	3.28019	0	0
13105.m05548	1677	2.17362	112	2.3762	132.5	2.25419	108.5	2.268	0	0
13105.m05578	1077	10.3047	341	10.8068	387	12.0666	373	11.0594	0	0
13105.m05582	1367	2.76177	116	3.71808	169	2.98202	117	3.15396	0	0
13105.m10319	1236	2.92282	111	2.48189	102	2.90343	103	2.76938	0	0
13105.m10336	1345	2.95213	122	2.50436	112	2.48681	96	2.64776	0	0
13105.m10349	6127	1.48202	279	1.58301	322.5	1.55241	273	1.53915	0	0
13105.m10372	3090	1.17966	112	1.18741	122	1.37561	122	1.24756	0	0
13105.m10385	2719	15.082	1260	16.5693	1498	15.3383	1197	15.6632	0	0
13105.m10398	2314	9.26873	659	10.0141	770.5	9.62123	639	9.63467	0	0
13105.m10399	2471	5.26848	400	4.55197	374	4.70941	334	4.84329	0	0
13105.m10415	1196	3.21106	118	2.59004	103	3.11706	107	2.97272	0	0
13106.m00020	863	76.1796	2020	80.989	2324	71.6606	1775	76.2764	0	0
13106.m00025	2205	4.76751	323	4.24182	311	4.66129	295	4.55688	0	0
13106.m00046	2506	3.64942	281	3.85234	321	3.51749	253	3.67308	0	0
13106.m00098	1818	156.769	8757	156.213	9443	140.591	7336	151.191	0	0
13106.m00099	1813	157.201	8757	156.644	9443	140.979	7336	151.608	0	0
13106.m00100	1481	3.68093	167.5	3.4928	172	3.44648	146.5	3.54007	0	0
13106.m00110	2958	1.84846	168	1.38274	136	1.48411	126	1.57177	0	0
13106.m00159	2145	5.26502	347	6.05699	432	5.63631	347	5.65278	0	0
13106.m00160	2142	5.2724	347	6.06547	432	5.64421	347	5.66069	0	0
13106.m00194	1687	2.77808	144	2.47799	139	2.41637	117	2.55748	0	0
13106.m00349	1498	7.0176	323	7.67258	382.167	8.32847	358.083	7.67288	0	0
13106.m00364	1201	4.30876	159	3.03	121	3.77132	130	3.70336	0	0
13106.m00379	2761	9.30055	789	9.77072	897	9.45166	749	9.50764	0	0
13106.m00425	2059	5.75364	364	4.61563	316	4.67031	276	5.0132	0	0
13106.m00426	1959	6.04735	364	4.85124	316	4.90871	276	5.2691	0	0
13106.m00427	1695	6.95083	362	5.57135	314	5.57048	271	6.03089	0	0
13106.m00529	892	3.98433	109.2	4.42522	131.25	4.92932	126.2	4.44629	0	0
13106.m00589	684	9.23089	194	9.49726	216	9.67811	190	9.46875	0	0
13106.m00640	1827	3.59841	202	2.93833	178.5	3.79496	199	3.4439	0	0
13106.m00645	1929	3.48406	206.5	3.57809	229.5	4.05487	224.5	3.70567	0	0
13106.m00669	2163	2.63271	174.969	2.42119	174.135	3.04008	188.733	2.698	0	0
13106.m00670	2105	2.70525	174.969	2.48791	174.135	3.12385	188.733	2.77233	0	0
13106.m00703	1578	2.00061	97	1.72481	90.5	2.14905	97.3333	1.95816	0	0
13106.m00812	2814	6.99728	605	6.1186	572.5	7.83122	632.5	6.98237	0	0
13106.m00820	363	23.3112	260	22.5767	272.5	27.4506	286	24.4462	0	0
13106.m00833	553	16.4201	279	15.7171	289	18.9012	300	17.0128	0	0
13106.m00900	4346	1.01472	135.5	0.92037	133	1.07626	134.25	1.00378	0	0
13106.m00901	1803	6.05612	335.5	5.06248	303.5	5.81653	301	5.64504	0	0
13106.m01036	1000	23.661	727	24.1499	803	25.8173	741	24.5427	0	0
13106.m01037	1144	20.5689	723	20.9524	797	22.2935	732	21.2716	0	0
13106.m01070	1317	2.44651	99	2.64894	116	3.35978	127	2.81841	0	0
13106.m01246	1067	2.89773	95	2.98773	106	3.44493	105.5	3.11013	0	0
13106.m01247	4604	18.0756	2557	16.4026	2511	19.6199	2592.62	18.0327	0	0
13106.m01370	1872	2.41661	139	2.24917	140	2.77315	149	2.47964	0	0
13106.m01374	1703	2.12132	111	2.38407	135	2.33229	114	2.27923	0	0
13106.m01508	3417	1.23822	130	1.197	136	1.18279	116	1.206	0	0
13106.m01580	1064	2.38589	78	2.40258	85	2.53777	77.5	2.44208	0	2.29638458496802e-311
13106.m01685	597	6.69819	122.867	6.92422	137.45	6.86708	117.667	6.82983	0	0
13106.m01703	982	12.2628	370	15.1598	495	16.0014	451	14.4747	0	0
13106.m01772	3285	1.08685	109.7	1.21107	132.283	1.33054	125.45	1.20949	0	0
13106.m01806	483	5.42433	80.4999	5.1681	82.9999	4.71281	65.3333	5.10175	0	0
13106.m01974	1622	2.21722	110.5	1.69657	91.5	2.31988	108	2.07789	0	0
13106.m01992	1795	3.35433	185	3.09124	184.5	3.74616	193	3.39724	0	0
13106.m02259	849	10.7337	280	12.0086	339	12.2703	299	11.6709	0	0
13106.m02274	667	7.51438	154	6.92123	153.5	5.69369	109	6.70976	0	0
13106.m02286	1989	1.96356	120	1.85982	123	1.90935	109	1.91091	0	0
13106.m02312	1249	58.9424	2262	53.3109	2214	58.1616	2085	56.805	0	0
13106.m02313	1359	53.7165	2243	48.6417	2198	52.9155	2064	51.7579	0	0
13106.m02470	1358	2.7621	115.25	2.73876	123.667	2.68749	104.75	2.72945	0	0
13106.m02586	1984	4.29791	262	4.47178	295	5.19808	296	4.65593	0	0
13106.m03571	1977	3.71082	225.413	3.82486	251.433	4.66138	264.502	4.06569	0	0
13106.m03764	1581	3.58192	174	4.41323	232	3.32765	151	3.77427	0	0
13106.m03765	1576	3.59328	174	4.42723	232	3.33821	151	3.78624	0	0
13106.m03847	3731	6.8433	784.5	6.60175	819	7.03174	753	6.8256	0	0
13106.m03889	3071	1.18696	112	1.00379	102.5	1.35575	119.5	1.18217	0	0
13106.m04040	3121	2.47145	237	2.59214	269	2.322	208	2.46187	0	0
13106.m04066	840	4.61069	119	3.68772	103	3.77446	91	4.02429	0	0
13106.m04067	656	4.91167	99	3.89687	85	4.08959	77	4.29938	0	0
13106.m04166	1437	6.28498	277.5	5.59845	267.5	6.32815	261	6.07053	0	0
13106.m04222	3563	1.74468	191	1.39274	165	1.61347	165	1.58363	0	0
13106.m04227	1579	4.56551	221.5	4.78071	251	4.65579	211	4.66734	0	0
13106.m04228	1666	4.28803	219.5	4.53105	251	4.39175	210	4.40361	0	0
13106.m04229	1575	4.32914	209.5	4.62099	242	4.57913	207	4.50975	0	0
13106.m04230	1941	3.7308	222.5	3.92009	253	3.82338	213	3.82476	0	0
13106.m04241	1851	9.42446	536	10.5611	650	6.88918	366	8.95823	0	0
13106.m04266	3559	1.88381	206	2.19285	259.5	1.99218	203.5	2.02295	0	0
13106.m04267	2245	2.14557	148	2.45822	183.5	2.36672	152.5	2.3235	0	0
13106.m04268	3142	1.49161	144	1.6655	174	1.5968	144	1.58463	0	0
13106.m04515	903	5.0459	140	5.62859	169	5.2474	136	5.30729	0	0
13106.m04530	2656	2.48752	203	2.61568	231	2.54488	194	2.54936	0	0
13106.m04605	945	9.57439	278	10.6296	334	11.5031	312	10.569	0	0
13106.m04672	1603	2.29088	112.833	2.62661	140	2.77846	127.833	2.56531	0	0
13106.m04830	2534	3.4935	272	3.89285	328	4.13859	301	3.84165	0	0
13106.m04831	2117	4.13551	269	4.64545	327	4.93734	300	4.57277	0	0
13106.m04832	2391	3.63437	267	4.03762	321	4.31325	296	3.99508	0	0
13106.m04833	2461	3.5839	271	4.00832	328	4.26136	301	3.95119	0	0
13106.m04855	3390	13.4628	1402.29	13.4561	1516.76	13.3635	1300.25	13.4275	0	0
13106.m04871	564	7.43044	128.764	7.86115	147.423	8.11594	131.379	7.80251	0	0
13106.m04945	1851	5.0886	289.406	4.71255	290.043	4.75982	252.874	4.85366	0	0
13106.m04946	2077	6.38866	407.707	5.98871	413.589	6.14358	366.239	6.17365	0	0
13106.m04947	2079	6.41382	409.707	5.98295	413.589	6.17118	368.239	6.18932	0	0
13106.m04968	901	3.93731	109	4.9735	149	5.37506	139	4.76195	0	0
13106.m05268	3960	8.29266	1009	8.74899	1152	8.09442	920	8.37869	0	0
13106.m05269	2407	13.6431	1009	14.3938	1152	13.3169	920	13.7846	0	0
13106.m05410	2420	1.54661	115	1.47888	119	1.29575	90	1.44041	0	0
13106.m05411	2416	1.54917	115	1.49377	120	1.29789	90	1.44694	0	0
13106.m05492	1981	2.99009	182	3.40067	224	3.38563	192.5	3.2588	0	0
13106.m05493	2409	4.17465	309	4.40695	353	4.8957	338.5	4.49243	0	0
13106.m05519	1107	5.52724	188	5.51504	203	5.2246	166	5.4223	0	0
13106.m05520	1090	5.61344	188	5.60106	203	5.33805	167	5.51752	0	0
13106.m05521	1161	5.29819	189	5.25853	203	4.9816	166	5.17944	0	0
13106.m05525	2844	1.17871	103	1.33242	126	1.35984	111	1.29032	0	0
13106.m05533	1917	3.34458	197	3.40438	217	3.38052	186	3.3765	0	0
13106.m05534	1822	3.51897	197	3.56538	216	3.55678	186	3.54705	0	0
13106.m05535	1828	3.20475	180	3.35625	204	3.41169	179	3.32423	0	0
13106.m05536	2030	3.11031	194	3.12599	211	3.0722	179	3.10283	0	0
13106.m05540	1180	3.06153	111	3.18587	125	2.95264	100	3.06668	0	0
13106.m05541	1189	3.03836	111	3.16176	125	2.93029	100	3.04347	0	0
13106.m05542	1165	3.10095	111	3.22689	125	2.99066	100	3.10617	0	0
13106.m10490	1849	7.01181	398.354	6.51858	400.765	6.73243	357.286	6.75428	0	0
13106.m10491	1849	7.01533	398.554	6.51858	400.765	6.7362	357.486	6.7567	0	0
13106.m10511	1607	4.09104	202	3.34059	178.5	4.3145	199	3.91537	0	0
13106.m10537	769	8.6338	204	8.58438	219.5	8.04202	177.5	8.42006	0	0
13106.m10560	3440	2.60179	275	2.57908	295	2.74476	271	2.64187	0	0
13106.m10575	1390	6.95388	296.992	6.15208	284.339	6.63999	264.904	6.58198	0	0
13106.m25635	1330	3.71955	152	4.61295	204	5.0297	192	4.45407	0	0
13107.m00040	4311	1.76659	234	1.82429	261.5	1.66892	206.5	1.75327	0	0
13107.m00041	2104	4.62512	299	4.63127	324	4.0074	242	4.42126	0	0
13107.m00059	2648	11.5962	943.483	10.8672	956.833	11.7863	895.783	11.4166	0	0
13107.m00066	2657	5.42638	443	5.34258	472	5.48778	418.5	5.41891	0	0
13107.m00067	2120	6.80089	443	6.69586	472	6.87785	418.5	6.79153	0	0
13107.m00077	1338	3.16217	130	2.1803	97	2.76021	106	2.70089	0	0
13107.m00158	234	81.9214	589	85.0187	661.5	89.4853	601	85.4751	0	0
13107.m00362	2295	4.82163	340	4.36377	333	4.75176	313	4.64572	0	0
13107.m00363	2349	1.48251	107	1.56199	122	1.45357	98	1.49936	0	0
13107.m00428	1451	86.5128	3857	83.467	4027	92.0134	3832	87.331	0	0
13107.m00439	603	7.22346	133.833	4.34506	87.119	7.61152	131.733	6.39335	0	0
13107.m00444	1469	4.94062	223	4.70876	230	4.58936	193.5	4.74625	0	0
13107.m00445	1740	4.17113	223	3.97538	230	3.87458	193.5	4.00703	0	0
13107.m00503	753	34.7503	804	32.3912	811	36.1367	781	34.4261	0	0
13107.m00504	841	31.0755	803	29.0018	811	32.1898	777	30.7557	0	0
13107.m00543	1779	19.7032	1077	22.3883	1324.33	22.7835	1163.33	21.625	0	0
13107.m00544	1481	23.5799	1073	26.7917	1319.33	27.1797	1155.33	25.8505	0	0
13107.m00573	1885	2.02873	117.5	2.114	132.5	2.31042	125	2.15105	0	0
13107.m00614	1415	2.48408	108	2.29545	108	3.09015	125.5	2.62323	0	0
13107.m00639	990	2.76148	84	2.88595	95	2.5691	73	2.73884	0	0
13107.m00677	1047	13.2111	425	13.1271	457	13.3774	402	13.2386	0	0
13107.m00678	1296	7.08177	282	8.21483	354	7.82314	291	7.70658	0	0
13107.m00686	3892	6.39715	765	6.36729	824	4.95941	554	5.90795	0	0
13107.m00701	4162	8.46885	1083	7.54275	1043.83	7.77271	928.5	7.9281	0	0
13107.m00738	1593	7.93731	388.5	8.21247	435	8.27834	378.5	8.14271	0	0
13107.m00765	390	5.34089	64	4.62687	60	7.14691	80	5.70489	0	0
13107.m00792	1182	9.80236	356	9.84677	387	10.6557	361.5	10.1016	0	0
13107.m00804	1154	5.14748	182.517	5.62401	215.8	5.57288	184.583	5.44812	0	0
13107.m00832	2746	8.82986	745	9.01363	823	8.22181	648	8.68843	0	0
13107.m00864	1189	2.68252	98	2.37764	94	2.37354	81	2.4779	0	0
13107.m00865	1009	3.09655	96	2.8018	94	2.76243	80	2.88693	0	0
13107.m00878	664	557.943	11383.1	569.697	12578	583.327	11117	570.323	0	0
13107.m00879	809	7.36208	183	7.47219	201	8.52726	198	7.78718	0	0
13107.m00880	805	7.39866	183	7.47196	200	8.52635	197	7.79899	0	0
13107.m00881	890	6.69205	183	6.75835	200	7.71204	197	7.05414	0	0
13107.m00897	3390	6.22119	648	6.47625	730	5.76575	561	6.1544	0	0
13107.m00898	2013	2.44136	151	2.65936	178	2.71737	157	2.60603	0	0
13107.m00990	1093	3.81143	128	4.22366	153.5	4.60618	144.5	4.21375	0	0
13107.m01103	4025	1.10778	137	1.14321	153	1.15849	133.833	1.13649	0	0
13107.m01119	3223	2.01961	200	2.09953	225	2.01069	186	2.04328	0	0
13107.m01120	3220	2.02149	200	2.10149	225	2.01257	186	2.04518	0	0
13107.m01121	3469	1.7169	183	1.75992	203	1.38601	138	1.62094	0	0
13107.m01122	4087	2.20584	277	2.21126	300.5	1.89679	222.5	2.10463	0	0
13107.m01123	4002	2.25269	277	2.25823	300.5	1.93707	222.5	2.14933	0	0
13107.m01144	1562	11.5432	554	11.2924	586.5	12.0896	542	11.6417	0	0
13107.m01451	1095	7.84671	264	8.12977	296	8.14552	256	8.04067	0	0
13107.m01452	2753	80.6144	6819	81.2004	7433	79.3893	6273	80.4014	0	0
13107.m01800	1159	8.42902	300.167	9.63132	371.167	9.76245	324.75	9.27426	0	0
13107.m02039	751	4.22535	97.5	3.91785	97.8333	3.75011	80.8333	3.96443	0	0
13107.m02247	2967	1.51377	138	1.52046	150	1.65575	141	1.56332	0	0
13107.m02248	2788	1.54092	132	1.58571	147	1.74956	140	1.6254	0	0
13107.m02249	2614	1.56878	126	1.57622	137	1.79937	135	1.64812	0	0
13107.m02270	1121	4.51464	155.5	4.69497	175	4.55329	146.5	4.58763	0	0
13107.m02271	997	5.04349	154.5	5.21857	173	4.90992	140.5	5.05733	0	0
13107.m02386	4525	0.915844	127.333	0.837438	126	1.02278	132.833	0.925353	0	0
13107.m02512	843	42.5067	1101	40.0995	1124	43.1692	1044.5	41.9251	0	0
13107.m02646	1350	3.16945	131.468	2.6772	120.175	3.43342	133.036	3.09336	0	0
13107.m02647	1474	2.90282	131.468	2.47238	121.175	3.14459	133.036	2.83993	0	0
13107.m02795	1471	5.07771	229.5	5.11126	250	4.50022	190	4.8964	0	0
13107.m02865	879	12.5704	339.5	14.4215	421.5	13.556	342	13.5159	0	0
13107.m02866	882	12.38	335.5	14.3383	420.5	13.3518	338	13.3567	0	0
13107.m02867	1503	7.28659	336.5	8.31405	415.5	7.76567	335	7.78877	0	0
13107.m02951	1449	11.9043	530	9.87959	476	12.84	534	11.5413	0	0
13107.m02952	1357	12.2078	509	10.1061	456	13.0943	510	11.8027	0	0
13107.m02996	2219	1.86271	127	2.68354	198	1.89986	121	2.1487	0	0
13107.m03038	4014	1.45136	179	1.5884	212	1.14575	132	1.39517	0	0
13107.m03207	414	4.87404	62	5.44831	75	5.47023	65	5.26419	0	0
13107.m03321	1878	9.93018	573	9.86474	616	9.64719	520	9.81403	0	0
13107.m03335	1613	6.84011	339	6.99194	375	7.47368	346	7.10191	0	0
13107.m03537	2375	2.80924	205	2.21603	175	2.12715	145	2.38414	0	0
13107.m03539	1850	2.12869	121	2.27592	140	2.31647	123	2.24036	0	0
13107.m03685	1699	9.2784	484.36	8.59595	485.609	9.77632	476.734	9.21689	0	0
13107.m03695	972	35.1633	1050.17	36.0772	1166	36.1794	1009.33	35.8066	0	0
13107.m03696	789	43.1128	1045.17	44.2734	1161.5	44.2396	1001.83	43.8753	0	0
13107.m03697	1376	24.7683	1047.17	25.4848	1166	25.4557	1005.33	25.2362	0	0
13107.m03700	2736	1087.03	91381.5	1091.26	99276	1107.17	86943.9	1095.15	0	0
13107.m03714	1148	2.93425	103.5	3.0651	117	3.18669	105	3.06201	0	0
13107.m03806	1252	12.4344	478.333	12.4959	520.2	13.2742	477	12.7348	0	0
13107.m03830	1297	95.9568	3824	89.5051	3860	105.115	3913	96.8588	0	0
13107.m03832	1347	4.18	173	3.75096	168	4.24199	164	4.05765	0	0
13107.m03849	1091	2.71466	91	3.05984	111	2.18755	68.5	2.65402	0	0
13107.m03863	1194	75.4446	2767.8	69.0961	2743.2	84.734	2903.82	76.4249	0	0
13107.m03901	2814	1.20284	104	1.31456	123	1.33719	108	1.28486	0	0
13107.m03902	2957	1.14467	104	1.25099	123	1.27252	108	1.22273	0	0
13107.m03903	1336	10.061	413	9.83729	437	7.24989	278	9.0494	0	0
13107.m03972	1570	5.16176	249	6.16818	322	5.25947	237	5.5298	0	0
13107.m04032	1502	46.0021	2123	45.3322	2264	49.9653	2154	47.0999	0	0
13107.m04033	1715	38.6377	2036	37.6678	2148	41.8501	2060	39.3852	0	0
13107.m04080	2023	3.28195	204	2.98814	201	3.46316	201.083	3.24442	0	0
13107.m04169	1164	5.28454	189	4.289	166	4.91638	164.25	4.82997	0	0
13107.m04182	2065	3.46737	220	3.56818	245	3.20573	190	3.41376	0	0
13107.m04219	1128	3.23152	112	3.64824	136.833	3.81462	123.5	3.56479	0	0
13107.m04274	525	16.49	266	15.0087	262	14.6665	221	15.3884	0	0
13107.m04411	1662	25.2418	1289	26.7451	1478	27.483	1311	26.49	0	0
13107.m04418	1233	5.70149	216	5.80516	238	5.32649	188.5	5.61105	0	0
13107.m04421	1405	2.77973	120	3.00746	140.5	2.62859	106	2.80526	0	0
13107.m04422	1712	2.28126	120	2.46816	140.5	2.15722	106	2.30222	0	0
13107.m04423	1056	2.74299	89	2.52046	88.5	2.50751	76	2.59032	0	0
13107.m04436	1806	6.12716	340	5.7285	344	5.39209	279.5	5.74925	0	0
13107.m04605	1238	3.12841	119	3.59535	148	3.40532	121	3.37636	0	0
13107.m04663	1825	3.5221	197.5	3.4936	212	3.45548	181	3.4904	0	0
13107.m04664	2228	2.8266	193.5	2.75369	204	2.81482	180	2.79837	0	0
13107.m04665	1849	3.5468	201.5	3.46452	213	3.44832	183	3.48654	0	0
13107.m04876	2283	4.92538	345.5	4.9334	374.5	4.9675	325.5	4.9421	0	0
13107.m04877	324	62.4803	622	62.8412	677	59.9505	557.5	61.7573	0	0
13107.m04894	1880	2.87375	166	2.71952	170	2.22391	120	2.60572	0	0
13107.m04903	5804	4.04022	720.5	4.31896	833.5	4.75134	791.5	4.37017	0	0
13107.m04911	1249	2.18884	84	2.60053	108	2.25952	81	2.34963	0	0
13107.m04941	2689	5.00475	413.5	5.14479	460	5.18277	400	5.11077	0	0
13107.m04942	2623	5.13068	413.5	5.27424	460	5.31318	400	5.23937	0	0
13107.m05012	3000	3.0756	283.5	3.38841	338	3.30411	284.5	3.25604	0	0
13107.m05013	2642	3.49235	283.5	3.84755	338	3.75182	284.5	3.69724	0	0
13107.m05077	2004	14.4054	887	13.2665	884	13.0394	750	13.5704	0	0
13107.m05078	2551	1.88821	148	1.80377	153	1.80284	132	1.8316	0	0
13107.m05079	2707	1.77939	148	1.6776	151	1.69894	132	1.71865	0	0
13107.m05080	2621	1.83778	148	1.7556	153	1.75469	132	1.78269	0	0
13107.m05081	2608	1.83446	147	1.74129	151	1.71	128	1.76191	0	0
13107.m05082	2104	2.02639	131	2.11552	148	2.0865	126	2.07614	0	0
13107.m05083	2555	1.88525	148	1.80095	153	1.80001	132	1.82874	0	0
13107.m05084	2570	1.87425	148	1.79044	153	1.78951	132	1.81806	0	0
13107.m05086	755	17.2214	399.5	15.9336	400	17.5821	381	16.9124	0	0
13107.m05093	1935	1.58105	94	1.98166	127.5	1.73456	96.3333	1.76576	0	0
13107.m05107	3787	1.18026	137.333	1.05093	132.333	0.984422	107	1.07187	0	0
13107.m05108	3765	1.18716	137.333	1.05707	132.333	0.98092	106	1.07505	0	0
13107.m05109	2504	2.08612	160.5	2.13789	178	1.99669	143.5	2.07357	0	0
13107.m05164	1717	3.02019	159.333	3.39515	193.833	3.51726	173.333	3.31087	0	0
13107.m05198	4421	1.14536	155.583	1.12924	166	0.893162	113.333	1.05592	0	0
13107.m05199	3506	1.18435	127.583	1.17519	137	0.887758	89.3333	1.08243	0	0
13107.m05200	4592	1.12397	158.583	1.10684	169	0.867489	114.333	1.03277	0	0
13107.m05201	309	12.6919	120.5	13.2367	136	12.854	114	12.9276	0	0
13107.m05293	4420	0.904465	122.833	0.842589	123.833	1.01686	129	0.921304	0	0
13107.m05310	1543	8.71128	413	8.94638	459	9.39335	416	9.017	0	0
13107.m05311	1475	9.99549	453	10.5006	515	10.8657	460	10.454	0	0
13107.m05312	1470	9.98521	451	10.5364	515	10.9027	460	10.4747	0	0
13107.m05313	1591	9.14398	447	9.58381	507	9.92021	453	9.54934	0	0
13107.m09923	414	6.47578	82.3748	6.35313	87.4556	6.24389	74.1929	6.3576	0	0
13107.m09947	1911	7.23813	425	7.1921	457	7.32923	402	7.25315	0	0
13107.m09953	4622	0.896624	127.333	0.813356	125	1.00131	132.833	0.903764	0	0
13107.m09956	2140	1.76418	116	2.69829	192	1.90487	117	2.12244	0	0
13107.m09968	2993	10.2595	943.483	9.61457	956.833	10.4277	895.783	10.1006	0	0
13107.m09980	4063	8.61913	1076	7.65498	1034.17	7.89636	920.833	8.05683	0	0
13107.m09989	4485	1.99558	275	2.01503	300.5	1.71293	220.5	1.90785	0	0
13107.m24461	1458	27.2779	1222	26.733	1296	26.4296	1106	26.8135	0	0
13108.m00018	1278	2.52117	99	2.88274	122.5	3.43505	126	2.94632	0	0
13108.m00036	3383	1.60662	167	1.55574	175	1.73022	168	1.63086	0	0
13108.m00037	3105	1.75046	167	1.69503	175	1.88513	168	1.77687	0	0
13108.m00038	2877	1.8906	167.125	1.82936	175	2.03452	168	1.91816	0	0
13108.m00039	3258	1.66826	167	1.61543	175	1.7966	168	1.69343	0	0
13108.m00040	3355	1.62003	167	1.56872	175	1.74466	168	1.64447	0	0
13108.m00041	3288	1.65304	167	1.60069	175	1.76961	167	1.67445	0	0
13108.m00042	3118	1.74316	167	1.68796	175	1.87727	168	1.76946	0	0
13108.m00056	956	111.494	3275	116.775	3712	116.988	3210	115.086	0	0
13108.m00057	863	78.9326	2093	84.0557	2412	81.9555	2030	81.6479	0	0
13108.m00094	2667	2.66031	218	2.79659	248	2.8871	221	2.78133	0	0
13108.m00157	1422	9.76152	426.5	9.95086	470.5	10.4662	427.167	10.0595	0	0
13108.m00158	1506	9.21705	426.5	9.39583	470.5	9.88247	427.167	9.49845	0	0
13108.m00184	3148	1.53012	148	1.71964	180	1.69336	153	1.64771	0	0
13108.m00202	1289	17.5986	697	17.4755	749	20.8398	771	18.638	0	0
13108.m00283	2735	1.71358	144	1.76489	160.5	1.91722	150.5	1.79856	0	0
13108.m00284	2833	1.67728	146	1.70384	160.5	1.8509	150.5	1.74401	0	0
13108.m00285	3135	1.53646	148	1.56849	163.5	1.70594	153.5	1.60363	0	0
13108.m00286	2687	1.74419	144	1.79642	160.5	1.9385	149.5	1.82637	0	0
13108.m00287	2921	1.62674	146	1.66281	161.5	1.79514	150.5	1.6949	0	0
13108.m00288	2788	1.70435	146	1.73134	160.5	1.88077	150.5	1.77215	0	0
13108.m00416	1268	2.41272	94	1.96861	83	2.61034	95	2.33056	0	0
13108.m00420	834	4.44874	114	5.76972	160	4.44914	106.5	4.8892	0	0
13108.m00431	1949	4.39179	263	4.42864	287	3.89706	218	4.23917	0	0
13108.m00605	1518	5.98178	279	5.28981	267	5.80686	253	5.69282	0	0
13108.m00607	2816	3.88333	336	4.48556	420	4.26854	345	4.21248	0	0
13108.m00608	2967	3.75151	342	4.34851	429	4.08653	348	4.06218	0	0
13108.m00609	2968	3.67349	335	4.24571	419	4.04994	345	3.98971	0	0
13108.m00610	2954	3.71294	337	4.2862	421	4.06913	345	4.02275	0	0
13108.m00647	3920	2.41051	290.333	2.55481	333	2.72271	306.333	2.56268	0	0
13108.m00667	1038	10.0962	322	11.01	380	10.8417	323	10.6493	0	0
13108.m00677	2535	2.40982	187.7	2.85759	240.867	3.00995	219	2.75912	0	0
13108.m00679	1531	3.01226	141.7	3.53326	179.867	3.93699	173	3.49417	0	0
13108.m00836	828	4.20583	107	4.21336	116	3.99748	95	4.13889	0	0
13108.m00970	811	4.91602	122.5	5.13605	138.5	4.33904	101	4.79704	0	0
13108.m00971	841	4.74065	122.5	4.88132	136.5	4.1014	99	4.57446	0	0
13108.m01051	2011	7.71977	477	7.2233	483	5.90793	341	6.95033	0	0
13108.m01059	847	185.209	4820	196.462	5533	196.007	4765	192.559	0	0
13108.m01060	926	169.514	4823	179.831	5537	179.549	4772	176.298	0	0
13108.m01061	881	176.953	4790	187.582	5495	187.217	4734	183.917	0	0
13108.m01223	809	3.09771	77	3.38293	91	3.53149	82	3.33738	0	0
13108.m01491	1436	2.43723	107.536	2.47812	118.325	3.4362	141.625	2.78385	0	0
13108.m01544	2786	1.85744	159	1.79196	166	2.05095	164	1.90012	0	0
13108.m01545	2450	25.7977	1942	25.8396	2105	24.8866	1750	25.508	0	0
13108.m01546	2221	28.443	1941	28.4903	2104	27.4368	1749	28.1234	0	0
13108.m01547	2505	24.9195	1918	24.8161	2067	23.9507	1722	24.5621	0	0
13108.m01856	2443	9.24558	694	9.2329	750	9.29859	652	9.25902	0	0
13108.m01857	2554	25.7412	2020	26.0945	2216	25.7967	1891	25.8775	0	0
13108.m01983	615	4.15425	78.5	4.57232	93.5	5.29699	93.5	4.67452	0	0
13108.m02859	663	7.17245	146.111	7.21247	159	6.57636	125.143	6.98709	0	0
13108.m02873	1087	3.563	119	4.48215	162	5.16047	161	4.40187	0	0
13108.m02874	998	3.81552	117	4.52024	150	5.27156	151	4.53577	0	0
13108.m02994	2698	2.38848	198	2.43005	218	2.53754	196.5	2.45202	0	0
13108.m03011	3982	122.338	14968	119.37	15805	124.744	14257	122.15	0	0
13108.m03013	1877	4.87237	281	4.61454	288	5.36447	289	4.95046	0	0
13108.m03064	2274	2.59052	181	1.79866	136	2.15268	140.5	2.18062	0	0
13108.m03076	2434	19.0676	1426	20.5111	1660	16.2468	1135	18.6085	0	0
13108.m03192	1570	4.66424	225	4.36753	228	4.6159	208	4.54922	0	0
13108.m03335	557	13.4391	230	13.1205	243	14.0115	224	13.5237	0	0
13108.m03418	2724	1.60102	134	1.58985	144	1.343	105	1.51129	0	0
13108.m03529	1282	279.485	11009	289.111	12324	289.872	10666	286.156	0	0
13108.m03578	2023	6.24215	388	6.15467	414	6.30345	366	6.23342	0	0
13108.m03579	2490	5.0845	389	5.02452	416	5.14922	368	5.08608	0	0
13108.m03890	3069	3.72227	351	3.91	399	3.67825	324	3.77017	0	0
13108.m03891	2812	1.4699	127	1.33689	125	1.17707	95	1.32795	0	0
13108.m03925	1002	4.15758	128	4.23206	141	3.9292	113	4.10628	0	0
13108.m04136	1370	3.61095	152	3.42456	156	3.61128	142	3.54893	0	0
13108.m04137	1306	3.43901	138	3.43118	149	3.62818	136	3.49946	0	0
13108.m04138	1458	3.37068	151	3.21786	156	3.36941	141	3.31932	0	0
13108.m04168	3628	1.43099	159.517	1.39804	168.65	1.34592	140.15	1.39165	0	0
13108.m04170	2389	2.07437	152.267	2.05281	163.067	1.89811	130.15	2.00843	0	0
13108.m04171	2566	2.01056	158.517	1.96493	167.65	1.90296	140.15	1.95948	0	0
13108.m04189	1609	18.3059	905	17.9439	960	19.7917	914	18.6805	0	0
13108.m04190	1473	19.3332	875	19.2739	944	21.2879	900	19.965	0	0
13108.m04191	1704	17.2471	903	16.8199	953	18.5861	909	17.551	0	0
13108.m04206	732	4.09048	92	4.4167	107.5	4.28375	90	4.26365	0	0
13108.m04317	3593	7.63151	842.5	7.9016	944	7.82545	807	7.78619	0	0
13108.m04318	2237	10.5044	722	10.8763	809	9.85895	633	10.4132	0	0
13108.m04385	3772	9.22943	1069.67	9.69453	1215.9	9.59813	1039.12	9.50736	0	0
13108.m04441	3561	4.07625	446	3.78361	448	4.25771	435.167	4.03919	0	0
13108.m04442	3658	3.96816	446	3.68328	448	4.14481	435.167	3.93208	0	0
13108.m04443	4056	20.7024	2580	21.5031	2900	21.2517	2474	21.1524	0	0
13108.m04503	3189	1.13283	111	1.13169	120	1.21272	111	1.15908	0	0
13108.m04564	3449	1.52979	162.116	1.58643	181.934	1.32797	131.458	1.48139	0	0
13108.m04625	2957	7.51346	682.643	7.93312	780	6.94585	589.5	7.46414	0	0
13108.m04673	2882	1.84074	163	2.05576	197	1.55951	129	1.81867	0	0
13108.m04674	3397	3.28622	343	3.52361	398	3.52822	344	3.44602	0	0
13108.m04688	507	4.42934	69	3.73709	63	5.56634	81	4.57759	0	0
13108.m04734	4019	1.18231	146	1.35444	181	1.28303	148	1.27326	0	0
13108.m04800	1458	2.35129	105.333	2.62998	127.5	2.40758	100.75	2.46295	0	0
13108.m04801	1759	92.5499	5002	87.6422	5126	75.3077	3802	85.1666	0	0
13108.m04802	2316	70.2916	5002	66.5642	5126	57.1961	3802	64.6839	0	0
13108.m04803	1985	8.11601	495	7.89365	521	8.05648	459	8.02205	0	0
13108.m04813	1910	2.27481	133.5	2.46423	156.5	2.73622	150	2.49175	0	0
13108.m04814	1909	2.27601	133.5	2.46552	156.5	2.73765	150	2.49306	0	0
13108.m04816	1708	12.5763	660	13.2237	751	10.4034	510	12.0678	0	0
13108.m04817	1594	13.4758	660	14.1694	751	11.1474	510	12.9309	0	0
13108.m04858	1006	17.4377	539	17.6382	590	20.6415	596	18.5725	0	0
13108.m04874	3170	5.53385	539	5.79672	611	5.75924	524	5.6966	0	0
13108.m04875	2452	32.1213	2420	33.1532	2703	29.5837	2082	31.6194	0	0
13108.m04876	2965	26.6351	2426.5	27.4729	2708.5	24.524	2087	26.2106	0	0
13108.m04877	3295	23.9675	2426.5	24.7214	2708.5	22.0678	2087	23.5856	0	0
13108.m04878	2838	27.827	2426.5	28.6917	2707.5	25.6214	2087	27.38	0	0
13108.m04922	2306	3.88125	275	4.38208	336	3.80745	252	4.02359	0	0
13108.m04930	962	3.75531	111	3.68899	118	3.22335	89	3.55588	0	0
13108.m04936	1760	4.08675	221	4.47702	262	3.62269	183	4.06215	0	0
13108.m09296	2127	4.00896	262	4.05803	287	3.57093	218	3.87931	0	0
13108.m09297	3448	2.66497	282.333	2.79115	320	2.96406	293.333	2.80673	0	0
13108.m09304	2405	2.89599	214	2.92618	234	3.02054	208.5	2.94757	0	0
13108.m09311	2265	13.0184	906	12.7336	959	14.0595	914	13.2705	0	0
13108.m09340	912	4.37159	122.5	4.56726	138.5	3.85851	101	4.26578	0	0
13108.m09343	777	3.22528	77	3.44484	89	3.67693	82	3.44902	0	0
13108.m09395	3744	7.31503	841.5	7.58292	944	7.50053	806	7.46616	0	0
13108.m09401	2648	29.8052	2425	30.7334	2706	27.4072	2083	29.3152	0	0
13108.m09402	2306	3.88125	275	4.38208	336	3.80745	252	4.02359	0	0
13109.m00002	2585	1.82752	145.153	1.83772	157.957	1.82052	135.072	1.82859	0	0
13109.m00003	2927	2.00165	180.017	2.2038	214.483	2.21284	185.9	2.13943	0	0
13109.m00108	597	13.0838	240	11.9896	238	14.6971	251.833	13.2568	0	0
13109.m00650	600	4.66493	86	5.26306	105	4.00674	69	4.64491	0	0
13109.m00711	837	11.3153	291	9.77336	272	10.5314	253	10.54	0	0
13109.m00943	2946	1.43618	130	1.48025	145	1.08805	92	1.33483	0	0
13109.m00945	3367	1.60459	166	1.73284	194	1.40731	136	1.58158	0	0
13109.m00946	2932	1.44304	130	1.48732	145	1.09324	92	1.3412	0	0
13109.m00950	1370	3.56343	150	3.13918	143	3.2298	127	3.31081	0	0
13109.m01110	3164	0.997777	97	1.3545	142.5	1.50861	137	1.28696	0	0
13109.m01111	525	10.1533	163.783	10.0077	174.7	10.9634	165.2	10.3748	0	0
13109.m01361	1229	4.5681	172.5	4.3191	176.5	4.94694	174.5	4.61138	0	0
13109.m01363	3004	1.31094	121	1.3015	130	1.10763	95.5	1.24003	0	0
13109.m01364	2410	1.46525	108.5	1.45382	116.5	1.29389	89.5	1.40432	0	0
13109.m01502	1259	3.46399	134	3.60705	151	2.29692	83	3.12265	0	0
13109.m01691	1410	5.51667	239	5.56701	261	5.51034	223	5.53134	0	0
13109.m01692	1456	3.50943	157	2.99507	145	3.15868	132	3.22106	0	0
13109.m01706	1479	59.1297	2687.05	55.0375	2706.62	62.0239	2632.9	58.7304	0	0
13109.m01915	1286	5.89675	233	6.24411	267	6.40742	236.5	6.18276	0	0
13109.m01916	903	5.69465	158	6.22808	187	6.48208	168	6.13494	0	0
13109.m01997	1757	1.74122	94	1.89999	111	1.7252	87	1.78881	0	0
13109.m02231	1484	3.9257	179	3.81	188	3.80342	162	3.84637	0	0
13109.m02346	2013	1.98865	123	1.53884	103	2.31928	134	1.94893	0	0
13109.m02421	826	4.13392	104.917	3.58916	98.5762	3.76085	89.1607	3.82798	0	0
13109.m02432	1985	7.90833	482.333	7.90206	521.556	6.7708	385.751	7.52706	0	0
13109.m02532	1620	5.62281	279.879	5.1219	275.896	6.36009	295.723	5.7016	0	0
13109.m02541	2040	2.0102	126	2.13766	145	2.52769	148	2.22518	0	0
13109.m02542	1951	1.88503	113	1.89604	123	2.28584	128	2.02231	0	0
13109.m02543	2012	2.02199	125	2.13751	143	2.54555	147	2.23502	0	0
13109.m02544	1903	1.64184	96	2.03869	129	2.16041	118	1.94698	0	0
13109.m02593	1044	4.69174	150.5	3.52887	122.5	4.63882	139	4.28648	0	0
13109.m02808	1765	6.56452	356	6.50907	382	6.53396	331	6.53585	0	0
13109.m02825	1143	2.44404	85.8333	2.88555	109.667	3.42163	112.25	2.91707	0	0
13109.m02875	1502	5.20043	240	5.52637	276	4.56972	197	5.09884	0	0
13109.m02894	1853	2.91562	166	3.05129	188	3.32806	177	3.09832	0	0
13109.m03030	1596	33.0151	1619	29.9616	1590	34.1426	1564	32.3731	0	0
13109.m03031	3346	840.905	86452	851.227	94704.5	855.645	82172.5	849.259	0	0
13109.m03044	1907	9.58176	561.433	8.62524	546.917	10.2745	562.367	9.49384	0	0
13109.m03045	1538	12.5927	595.083	12.8489	657.083	12.0347	531.25	12.4921	0	0
13109.m03089	1239	58.2887	2219	60.4891	2492	44.0647	1567	54.2808	0	0
13109.m03125	2742	4.17805	352	3.93756	359	3.77383	297	3.96315	0	0
13109.m03184	1726	2.16848	115	1.66404	95.5	2.17	107.5	2.00084	0	0
13109.m03185	1850	2.02313	115	1.5525	95.5	2.06222	109.5	1.87928	0	0
13109.m03318	1524	2.41319	113	2.54569	129	2.42334	106	2.46074	0	0
13109.m03421	1679	1.93842	100	2.14947	120	2.55239	123	2.21343	0	0
13109.m03428	3415	1.19129	125	1.24614	141.5	0.964126	94.5	1.13385	0	0
13109.m03429	3068	1.2942	122	1.36747	139.5	1.06182	93.5	1.24116	0	0
13109.m03501	1591	2.56727	125.5	2.46684	130.5	2.40888	110	2.481	0	0
13109.m03520	1278	3.87726	152.25	4.03525	171.475	3.90396	143.2	3.93882	0	0
13109.m03593	1438	8.52013	376.45	8.1907	391.633	8.52414	351.817	8.41166	0	0
13109.m03594	1459	8.44211	378.45	8.09343	392.633	8.44921	353.817	8.32825	0	0
13109.m03789	3085	2.10995	200	1.98873	204	2.07805	184	2.05891	0	0
13109.m03835	1472	5.94761	269	5.98633	293	4.75753	201	5.56382	0	0
13109.m03945	1344	7.41003	306	7.02637	314	6.68826	258	7.04155	0	0
13109.m03946	1488	7.21787	330	7.01337	347	6.86053	293	7.03059	0	0
13109.m03972	3254	1.33025	133	1.21999	132	1.39193	130	1.31406	0	0
13109.m03997	2382	1.50297	110	1.33202	105.5	1.73328	118.5	1.52276	0	0
13109.m07519	414	6.47578	82.3748	6.35313	87.4556	6.24389	74.1929	6.3576	0	0
13109.m07562	1335	3.24241	133	3.4017	151	2.16616	83	2.93676	0	0
13109.m07571	2139	1.90194	125	2.0106	143	2.39442	147	2.10232	0	0
13110.m00006	1976	1.49883	91	1.522	100	1.62216	92	1.54766	0	1.63628716755318e-311
13110.m00145	219	10.1056	68	10.4369	76	9.54553	60	10.0293	0	0
13110.m00518	1041	3.46772	110.917	3.17792	110	4.32921	129.35	3.65828	0	0
13110.m00912	1516	2.12537	99	2.69799	136	2.66595	116	2.49643	0	0
13110.m00914	1534	2.058	97	2.64673	135	2.58924	114	2.43132	0	0
13110.m00915	3072	65.1768	6152	68.2749	6974	62.5145	5512	65.3221	0	0
13110.m01249	2274	1.73178	121	1.66641	126	1.7773	116	1.72516	0	0
13110.m01258	762	10.7153	250.877	9.54083	241.736	11.7034	255.962	10.6532	0	0
13110.m01275	1179	6.9288	251	6.35164	249	6.92982	234.5	6.73675	0	0
13110.m01510	1227	4.35008	164	3.40699	139	4.3729	154	4.04332	0	0
13110.m01750	858	116.797	3079.08	118.332	3375.88	119.639	2946.23	118.256	0	0
13110.m01930	3204	1.72685	170	1.54409	164.5	1.39191	128	1.55428	0	0
13110.m02132	1592	2.00346	98	2.28582	121	2.10098	96	2.13009	0	0
13110.m02411	1145	14.7523	519	16.0748	612	15.1536	498	15.3269	0	0
13110.m02636	3675	3.30331	373	3.13431	383	3.4699	366	3.30251	0	0
13110.m02637	3160	1.88479	183	1.74166	183	1.85232	168	1.82626	0	0
13110.m02667	2235	3.29829	226.5	2.60602	193.667	3.27367	210	3.05933	0	0
13110.m02717	930	5.63431	161	6.37065	197	7.99849	213.5	6.66782	0	0
13110.m02718	591	5.17653	94	5.34321	105	6.83854	116	5.78609	0	0
13110.m02776	1468	3.36989	152	3.4213	167	3.56007	150	3.45042	0	0
13110.m02777	1345	3.67806	152	3.73418	167	3.88563	150	3.76596	0	0
13110.m02790	1714	3.56981	188	3.05309	174	2.70355	133	3.10881	0	0
13110.m02858	1296	2.53638	101	2.52943	109	2.58083	96	2.54888	0	0
13110.m02989	1488	3.04025	139	3.19341	158	3.39514	145	3.2096	0	0
13110.m02990	1612	2.40259	119	2.53731	136	2.7017	125	2.5472	0	0
13110.m02991	1583	2.83724	138	2.98277	157	3.16938	144	2.99646	0	0
13110.m03001	441	19.9999	271	17.7311	260	18.2501	231	18.6604	0	0
13110.m03068	2520	16.5055	1278	16.732	1402	14.6001	1056	15.9459	0	0
13110.m03070	2420	1.6542	123	2.02569	163	2.17397	151	1.95129	0	0
13110.m03129	2451	7.44048	560.333	7.4113	604	6.2037	436.417	7.01849	0	0
13110.m03130	2461	7.4367	562.333	7.62559	624	6.34838	448.417	7.13689	0	0
13110.m03172	2951	1.80873	164	1.78348	175	1.84182	156	1.81134	0	0
13110.m03173	1765	3.04255	165	3.05006	179	3.09919	157	3.06393	0	0
13110.m03230	1969	64.3978	3896	65.1439	4265	59.1362	3342	62.8927	0	0
13110.m03231	1664	3.1881	163	2.94601	163	3.09886	148	3.07766	0	0
13110.m03234	2319	6.28746	448	6.67893	515	6.91114	460	6.62585	0	0
13110.m03251	1111	15.1159	516	15.9712	590	15.2097	485	15.4323	0	0
13110.m03252	1334	8.64478	354.333	9.49132	421	9.06289	347	9.06633	0	0
13110.m03253	1212	13.4534	501	14.0944	568	13.5398	471	13.6959	0	0
13110.m03371	934	54.9171	1576	60.4713	1878	58.7152	1574	58.0345	0	0
13110.m03386	2212	13.3303	906	12.0734	888	13.7664	874	13.0567	0	0
13110.m03387	2080	10.5462	674	10.555	730	9.84933	588	10.3168	0	0
13110.m03427	1750	5.48633	295	4.33075	252	4.81804	242	4.87837	0	0
13110.m03428	2242	4.31141	297	3.43404	256	3.79181	244	3.84575	0	0
13110.m03429	2550	2.33566	183	2.29983	195	1.87186	137	2.16911	0	0
13110.m03430	3098	1.92251	183	1.89301	195	1.54075	137	1.78542	0	0
13110.m03431	2503	2.37951	183	2.34301	195	1.90701	137	2.20984	0	0
13110.m03526	966	28.1513	835.56	26.1622	840.333	25.9536	719.583	26.7557	0	0
13110.m03615	2876	2.44435	216	2.32148	222	2.31386	191	2.3599	0	0
13110.m03616	2945	2.38708	216	2.28751	224	2.25965	191	2.31141	0	0
13110.m03617	3990	3.44221	422	3.30896	439	2.44063	279.5	3.06394	0	0
13110.m03618	4041	3.39877	422	3.2672	439	2.40983	279.5	3.02527	0	0
13110.m03769	2374	2.68704	196	2.78704	220	2.23078	152	2.56828	0	0
13110.m03859	1313	5.23017	211	5.88666	257	5.5194	208	5.54541	0	0
13110.m03904	3671	78.2177	8822.5	82.8998	10119	75.9464	8002	79.0213	0	0
13110.m03905	3079	1.27901	121	1.24049	127	1.31828	116.5	1.27926	0	0
13110.m03906	2927	1.35655	122	1.30491	127	1.38674	116.5	1.3494	0	0
13110.m03907	3226	1.22073	121	1.156	124	1.22581	113.5	1.20085	0	0
13110.m03908	2968	1.32684	121	1.25649	124	1.32063	112.5	1.30132	0	0
13110.m03953	1125	4.34429	150.167	3.91416	146.417	5.05326	163.167	4.43724	0	0
13110.m03975	2934	6.37831	575	6.68325	652	7.32092	616.5	6.79416	0	0
13110.m03976	3298	6.17763	626	6.52012	715	6.86154	649.5	6.51976	0	0
13110.m03998	832	7.2368	185	6.57883	182	6.53272	156	6.78278	0	0
13110.m07720	414	6.49936	82.6748	6.36766	87.6556	6.2523	74.2929	6.37311	0	0
13110.m07841	2863	6.12725	539	6.33427	603	6.85749	563.5	6.43967	0	0
13110.m07842	3192	6.02591	591	6.30324	669	6.52181	597.5	6.28365	0	0
13110.m07881	2428	7.52437	561.333	7.67969	620	6.42032	447.417	7.20812	0	0
13111.m00055	3244	2.50817	250	2.41042	260	2.39506	223	2.43789	0	0
13111.m00120	429	5.23468	69	5.95885	85	7.59359	93.5	6.26237	0	0
13111.m00126	1350	4.49617	186.5	3.39732	152.5	5.17456	200.5	4.35602	0	0
13111.m00161	926	11.3437	322.75	9.48358	292	13.9026	369.5	11.5766	0	0
13111.m00166	1037	6.15142	196	5.51272	190.083	6.77001	201.5	6.14471	0	0
13111.m00167	1135	5.62028	196	5.03673	190.083	6.18546	201.5	5.61416	0	0
13111.m00169	927	6.09726	173.667	6.38856	196.917	6.73396	179.167	6.40659	0	0
13111.m00170	1249	5.05953	194.167	5.30741	220.417	5.76502	206.667	5.37732	0	0
13111.m00171	1208	3.28693	122	2.88796	116	2.78326	96.5	2.98605	0	0
13111.m00277	1149	4.00806	141.5	4.27955	163.5	4.06329	134	4.11697	0	0
13111.m00278	1276	3.30306	129.5	3.60613	153	3.38582	124	3.43167	0	0
13111.m00450	651	5.11604	102.333	5.33582	115.5	5.75334	107.5	5.40173	0	0
13111.m00593	381	5.81576	68.0822	5.251	66.5222	5.10848	55.8629	5.39175	0	5.16732311659607e-312
13111.m00680	872	28.7017	769	25.5221	740	25.7913	645.5	26.6717	0	0
13111.m00718	1757	266.222	14372	257.834	15063	261.517	13188	261.858	0	0
13111.m00721	1086	23.0459	769	24.453	883	22.3933	698	23.2974	0	0
13111.m00723	1738	269.113	14371	260.601	15060	264.316	13185	264.677	0	0
13111.m00724	1933	178.22	10585	174.956	11245	179.505	9959	177.56	0	0
13111.m00725	1858	251.697	14369	243.592	15049	247.076	13176	247.455	0	0
13111.m01122	4482	0.878641	121	0.972964	145	0.979471	126	0.943692	0	0
13111.m01163	2465	61.3687	4648	64.3097	5271	64.9191	4593	63.5325	0	0
13111.m01164	1361	7.81966	327	7.07119	320	7.65431	299	7.51505	0	0
13111.m01332	729	4.9072	109.917	3.85043	93.3333	4.9665	103.917	4.57471	0	0
13111.m01408	1127	5.25588	182	4.37643	164	4.51359	146	4.7153	0	0
13111.m01409	1291	4.99157	198	4.03014	173	4.12913	153	4.38361	0	0
13111.m01410	1298	4.98972	199	4.00841	173	4.08002	152	4.35938	0	0
13111.m01414	1305	90.8836	3644.17	90.7079	3936	99.0638	3710.5	93.5518	0	0
13111.m01415	1949	60.7197	3636.17	60.5351	3923	66.1339	3699.5	62.4629	0	0
13111.m01416	959	37.9421	1118	36.9426	1178	39.7095	1093	38.1981	0	0
13111.m01418	1300	91.1581	3641.17	91.0336	3935	99.418	3709.5	93.8699	0	0
13111.m01419	1737	68.3179	3646.17	68.1484	3936	74.4261	3710.5	70.2975	0	0
13111.m01676	1573	2.54492	123	2.86789	150	2.61364	118	2.67549	0	0
13111.m01721	2882	1.43419	127	1.5653	150	1.49907	124	1.49952	0	0
13111.m01759	300	25.5685	235.683	24.297	242.367	31.4461	270.767	27.1039	0	0
13111.m02028	339	6.8016	70.8456	5.86753	66.1385	6.56888	63.9143	6.41267	0	0
13111.m02258	1950	2.33664	140	2.79154	181	2.39421	134	2.50747	0	0
13111.m02260	1943	2.34506	140	2.81708	182	2.40284	134	2.52166	0	0
13111.m02261	1785	2.55263	140	3.04959	181	2.61553	134	2.73925	0	0
13111.m02268	598	7.61947	140	7.2672	144.5	7.57417	130	7.48695	0	0
13111.m02328	1388	2.71022	115.583	2.34371	108.167	2.89925	115.5	2.65106	0	0
13111.m02387	165	11.6541	59.0833	11.4223	62.6667	14.6755	69.5	12.584	0	0
13111.m02570	2073	1.884	120	1.76995	122	1.78156	106	1.81183	0	0
13111.m02571	2165	1.81897	121	1.69474	122	1.70585	106	1.73985	0	0
13111.m02733	1080	3.94771	131	3.03531	109	4.14546	128.5	3.70949	0	0
13111.m02739	1116	3.41208	117	3.17994	118	4.121	132	3.57101	0	0
13111.m02836	1892	1.87501	109	1.76442	111	2.04407	111	1.8945	0	0
13111.m03099	877	7.01391	189	6.65277	194	7.34962	185	7.00544	0	0
13111.m03100	827	7.31991	186	6.8368	188	7.45694	177	7.20455	0	0
13111.m03149	1076	3.96239	131	4.63977	166	4.56562	141	4.38926	0	0
13111.m03183	1805	3.92401	217.625	3.5823	215	3.78331	196	3.7632	0	0
13111.m03195	3341	1.85087	190	1.86335	207	1.55383	149	1.75601	0	0
13111.m03755	1330	3.93978	161	4.89184	216.333	4.04297	154.333	4.29153	0	0
13111.m03822	3723	3.12085	357	3.18276	394	2.63906	282	2.98089	0	0
13111.m03845	2595	3.21698	256.5	3.44207	297	3.29615	245.5	3.3184	0	0
13111.m04082	782	5.38173	129.31	5.19191	135	6.39349	143.5	5.65571	0	0
13111.m04225	1143	10.6494	374	9.86701	375	11.7661	386	10.7608	0	0
13111.m04232	998	22.3061	684	19.0754	633	24.7519	709	22.0445	0	0
13111.m04379	979	2.52656	76	2.74942	89.5	2.84708	80	2.70769	0	0
13111.m04700	891	5.18691	142	4.77616	141.5	3.9299	100.5	4.63099	0	0
13111.m04761	2287	2.18586	153.6	2.15927	164.2	2.35575	154.633	2.23363	0	0
13111.m04762	2352	2.24538	162.267	2.37771	185.95	2.27954	153.883	2.30088	0	0
13111.m04763	2348	2.19376	158.267	2.40738	187.95	2.34278	157.883	2.31464	0	0
13111.m04764	2119	2.57496	167.65	2.72195	191.783	2.70256	164.367	2.66649	0	0
13111.m04765	2389	2.43539	178.767	2.59266	205.95	2.63071	180.383	2.55292	0	0
13111.m04783	1782	3.08658	169	3.04628	180.5	3.18693	163	3.1066	0	0
13111.m04788	159	88.2223	431	73.9571	391	51.714	236	71.2978	0	0
13111.m04795	1101	3.26643	110.5	3.19594	117	4.03474	127.5	3.49904	0	0
13111.m04803	2496	9.15357	702	9.33808	775	9.72929	697	9.40698	0	0
13111.m09180	3061	2.61559	246	2.49066	253.5	2.48703	218.5	2.53109	0	0
13111.m09236	1072	5.7077	188	5.44261	194	5.9802	184	5.71017	0	0
13111.m23059	1401	188.876	8130.5	198.802	9261	199.162	8008.5	195.613	0	0
13112.m00031	3620	2.75113	306	3.09885	373	2.62271	272.5	2.82423	0	0
13112.m00038	2295	4.09839	289	3.98374	304	3.43098	226	3.83771	0	0
13112.m00053	3297	2.46785	250	2.34431	257	2.3777	225	2.39662	0	0
13112.m00158	812	14.112	352.083	11.4323	308.667	15.9403	371.5	13.8282	0	0
13112.m00162	1036	4.00019	127.333	3.60209	124.083	4.36075	129.667	3.98768	0	0
13112.m00164	903	6.73987	187	6.72488	201.917	7.53027	195.167	6.99834	0	0
13112.m00165	633	8.24362	160.333	8.14027	171.333	9.43501	171.417	8.6063	0	0
13112.m00167	1289	2.85314	113	2.54316	109	2.58133	95.5	2.65921	0	0
13112.m00168	1256	2.90219	112	2.58604	108	2.63528	95	2.70784	0	0
13112.m00258	1491	3.53619	162	4.40732	218.5	4.11271	176	4.01874	0	0
13112.m00259	1509	3.66655	170	4.43447	222.5	4.20218	182	4.10107	0	0
13112.m00260	1639	3.1573	159	3.92677	214	3.6563	172	3.58013	0	0
13112.m00261	1512	3.4225	159	4.2566	214	3.96342	172	3.88084	0	0
13112.m00262	6121	40.4632	7610	42.4268	8635	41.0939	7219.5	41.328	0	0
13112.m00345	1381	7.22329	306.5	8.18469	375.833	7.25963	287.75	7.55587	0	0
13112.m00481	692	5.47137	116.333	5.41083	124.5	5.91595	117.5	5.59938	0	0
13112.m00575	2316	2.84099	202.167	2.98669	230	2.8934	192.333	2.90703	0	0
13112.m00752	1970	1.91642	116	1.67166	109.5	1.70669	96.5	1.76492	0	0
13112.m00897	558	4.51056	77.3333	3.94348	73.1667	4.67255	74.8333	4.37553	0	0
13112.m00924	1338	34.4677	1417	36.9302	1643	38.9294	1495	36.7758	0	0
13112.m00929	1749	29.0477	1561	28.4239	1653	30.9367	1553	29.4694	0	0
13112.m00930	875	39.7681	1069.17	38.8221	1129.5	38.1793	958.833	38.9232	0	0
13112.m00934	2223	9.17965	627	9.0508	669	9.62325	614	9.28457	0	0
13112.m00935	2009	9.89827	611	10.9131	729	8.16834	471	9.6599	0	0
13112.m01091	1807	2.66564	148	2.56309	154	2.75722	143	2.66198	0	0
13112.m01253	705	6.14451	133.1	5.45325	127.833	5.96336	120.667	5.85371	0	0
13112.m01329	1440	4.28297	189.5	4.35456	208.5	4.48822	185.5	4.37525	0	0
13112.m01455	1950	1.84688	110.656	1.75463	113.768	1.93806	108.47	1.84653	0	0
13112.m01770	3394	2.67861	279.333	2.19756	248	2.3816	232	2.41926	0	0
13112.m01864	1161	623.218	22231.8	634.639	24499.6	625.233	20834.4	627.697	0	0
13112.m01865	1063	657.98	21490.6	669.783	23673.7	660.696	20157.7	662.82	0	0
13112.m01898	2113	9.36488	608	9.40811	661	9.84391	597	9.53897	0	0
13112.m02058	1112	136.685	4670.12	142.393	5264.92	139.2	4442.75	139.426	0	0
13112.m02065	2122	38.3709	2501.78	40.8377	2881.42	39.5835	2410.83	39.5974	0	0
13112.m02066	2178	38.6993	2589.78	41.3895	2997.42	40.0215	2501.83	40.0368	0	0
13112.m02352	708	7.33205	159.5	7.49742	176.5	8.21819	167	7.68255	0	0
13112.m02355	1558	35.8048	1714	36.3289	1882	37.0775	1658	36.4037	0	0
13112.m02357	1245	54.4787	2084	60.5358	2506	60.8671	2175	58.6272	0	0
13112.m02358	1218	55.6596	2083	61.8777	2506	62.2164	2175	59.9179	0	0
13112.m02365	1365	5.17398	217	4.74805	215.5	6.3599	249.167	5.42731	0	0
13112.m02366	1176	6.00552	217	5.52391	216	7.3524	248.167	6.29394	0	0
13112.m02367	1323	4.46493	181.5	3.93266	173	4.58668	174.167	4.32809	0	0
13112.m02871	3103	2.5225	240.5	2.58295	266.5	2.89688	258	2.66744	0	0
13112.m03231	718	10.0554	221.833	10.0402	239.7	11.3792	234.5	10.4916	0	0
13112.m03233	1039	6.1709	197	6.02072	208	5.73421	171	5.97528	0	0
13112.m03330	5348	1.12584	185	1.0516	187	1.02934	158	1.06893	0	0
13112.m03427	2362	2.46851	179.15	2.35258	184.767	2.4973	169.3	2.43946	0	0
13112.m03651	4512	2.58954	359	2.80617	421	2.84938	369	2.74836	0	0
13112.m03654	1443	11.6832	518	10.9628	526	7.70224	319	10.1161	0	0
13112.m03698	721	6.27448	139	3.90011	93.5	5.55719	115	5.24393	0	0
13112.m03729	873	16.3786	439.333	16.2258	471	13.3631	334.833	15.3225	0	0
13112.m03876	1128	8.48274	294	8.21187	308	9.38982	304	8.69481	0	0
13112.m03881	1575	2.01475	97.5	2.27708	119.25	2.25638	102	2.18274	0	0
13112.m03882	1689	1.87877	97.5	2.12784	119.5	2.10409	102	2.0369	0	0
13112.m03883	4346	6.84096	913.5	6.66057	962.5	5.94048	741	6.48067	0	0
13112.m03986	947	6.63293	193	6.87557	216.5	7.65255	208	7.05368	0	0
13112.m03987	803	6.72807	166	7.13477	190.5	7.67981	177	7.18088	0	0
13112.m04117	2684	2.97259	245.143	3.09262	276	2.90776	224	2.99099	0	0
13112.m04330	2793	6.74692	579	7.5052	697	6.01269	482	6.75494	0	0
13112.m04365	651	4.64539	92.9191	4.20618	91.0477	5.26371	98.3512	4.70509	0	0
13112.m04417	1759	3.6265	196	3.29983	193	3.4861	176	3.47081	0	0
13112.m04418	1722	3.66663	194	3.37074	193	3.561	176	3.53279	0	0
13112.m04419	1934	3.29836	196	2.98569	192	3.18867	177	3.15757	0	0
13112.m04451	387	6.26532	74.5	6.33355	81.5	5.35672	59.5	5.9852	0	0
13112.m04471	1654	3.24673	165	2.96383	163	3.20185	152	3.13747	0	0
13112.m04472	1642	2.95332	149	2.89391	158	2.90697	137	2.91807	0	0
13112.m04506	1876	7.45991	430	7.59882	474	6.79737	366	7.28537	0	0
13112.m04589	1968	8.40938	508.5	7.6562	501	6.62124	374	7.56227	0	0
13112.m04596	864	4.46378	118.5	3.77673	108.5	4.81889	119.5	4.35313	0	0
13112.m04694	1519	2.76395	129	2.55407	129	2.50012	109	2.60605	0	0
13112.m08859	651	3.96892	79.3881	3.42478	74.1333	4.03957	75.4786	3.81109	0	0
13112.m08871	1248	2.90776	111.5	2.59056	107.5	2.69405	96.5	2.73079	0	0
13112.m08881	1210	3.02597	112.5	2.63464	106	2.69227	93.5	2.7843	0	0
13112.m08902	1415	2.55308	111	2.79492	131.5	2.54845	103.5	2.63215	0	0
13112.m08914	1320	3.43952	139.5	3.25809	143	4.44313	168.333	3.71358	0	0
13112.m08922	1006	6.47038	200	6.3079	211	6.06084	175	6.27971	0	0
13104.m04233	1366	1.83459	77	2.01452	91.5	2.27003	89	2.03971	0	2.47522747446559e-313
13103.m03157	2459	1.38972	105	1.29643	106	1.37438	97	1.35351	0	8.64614880222181e-322
13108.m03099	2135	1.50154	98.5	1.38048	98	1.53399	94	1.472	0	3.2386729661785e-313
13102.m02482	1723	1.7378	92	1.85021	106	1.59748	79	1.7285	0	1.02238980356513e-318
13107.m04647	941	2.8361	82	2.58878	81	2.66585	72	2.69691	0	1.87080423914591e-314
13112.m03558	2115	1.64654	107	1.50729	106	1.38376	84	1.51253	0	0
13101.m06315	1293	2.08919	83	2.11662	91	2.3443	87	2.18337	0	0
13101.m06360	2184	1.28157	86	1.66622	121	1.46767	92	1.47182	0	1.97626258336499e-323
13111.m00409	1688	1.71599	89	1.71931	96.5	1.81637	88	1.75056	0	2.01671936616358e-315
13108.m03751	1205	2.16073	80	2.12145	85	2.57333	89	2.28517	0	1.8626274848215e-321
13105.m00053	723	3.29362	73.1667	3.88239	93.3333	2.77091	57.5	3.31564	0	1.55976524392082e-320
13101.m14984	2854	1.37984	121	1.16969	111	1.11091	91	1.22015	0	2.96439387504748e-323
13108.m00016	2176	1.43585	96	1.56178	113	1.45705	91	1.4849	0	0
13110.m00005	1878	1.59437	92	1.63345	102	1.74391	94	1.65725	0	0
13101.m14929	2863	1.38687	122	1.16601	111	1.10742	91	1.2201	0	4.94065645841247e-324
13108.m00139	964	2.73468	81	2.49582	80	2.92753	81	2.71934	0	4.94065645841247e-324
13108.m03103	1698	1.79214	93.5	1.6472	93	1.80567	88	1.74834	0	1.88009270540199e-316
13103.m02485	3985	1.1189	137	0.928276	123	0.839336	96	0.96217	0	3.17684210275922e-321
13104.m04235	1289	1.94418	77	2.11152	90.5	2.40564	89	2.15378	0	2.43769025264196e-318
13104.m03594	1924	1.607	95	1.42245	91	1.73844	96	1.5893	0	4.66414671148279e-313
13103.m06613	6784	0.652456	136	0.64281	145	0.729282	142	0.674849	0	2.40269064229057e-319
13101.m00180	3409	1.05973	111	1.10085	124.783	1.07092	104.783	1.07717	0	4.44659081257122e-323
13108.m03101	2089	1.5346	98.5	1.41087	98	1.56777	94	1.50442	0	3.52561895107235e-316
13107.m00446	1594	1.90822	93.4583	2.03768	108	1.52154	69.6111	1.82248	0	4.22415257750057e-318
13103.m03160	2419	1.42616	106	1.31786	106	1.3971	97	1.38038	0	0
13112.m00159	1141	2.52534	88.5333	2.25889	85.7	2.23521	73.2	2.33981	0	5.35965031156507e-316
13103.m03158	2488	1.37353	105	1.24505	103	1.37236	98	1.33031	0	2.5820942774115e-317
13102.m02481	1729	1.73177	92	1.84379	106	1.59193	79	1.7225	0	6.2076927478288e-318
13110.m00004	1849	1.61938	92	1.62654	100	1.73358	92	1.65983	0	5.40507816550324e-321
13103.m03483	894	3.05802	84	2.79216	83	2.57217	66	2.80745	0	7.64077170451215e-316
13104.m04232	1368	1.8319	77	2.03356	92.5	2.26671	89	2.04406	0	4.41021104466014e-315
13105.m05462	2131	1.68763	110.5	1.53125	108.5	1.16083	71	1.4599	0	7.17794046533732e-313
13102.m02478	1761	1.7003	92	1.81029	106	1.56301	79	1.6912	0	1.03565320333530e-315
13101.m07804	2405	1.15028	85	1.41307	113	1.57908	109	1.38081	0	7.4109846876187e-323
13104.m04007	1444	1.87072	83	2.05149	98.5	1.93026	80	1.95082	0	4.77884897028003e-314
13101.m06361	2142	1.3067	86	1.69889	121	1.49645	92	1.50068	0	0
13103.m03155	2486	1.40081	107	1.28235	106	1.38748	99	1.35688	0	0
13112.m00739	2785	1.26211	108	1.18787	110	1.20099	96	1.21699	0	7.7450356035309e-314
13112.m00341	935	2.45981	70.6667	2.50354	77.8333	3.26054	87.5	2.7413	0	5.9846665746396e-317
13101.m04729	1483	2.15072	98	1.77446	87.5	1.91474	81.5	1.94664	0	5.22919079558375e-320
13102.m02480	1704	1.75718	92	1.87084	106	1.61529	79	1.74777	0	9.21086583541836e-320
13104.m04234	1363	1.83862	77	2.01895	91.5	2.27503	89	2.0442	0	1.18401005084732e-313
13110.m02896	1344	2.17942	90	2.41671	108	1.6591	64	2.08508	0	1.23516411460312e-322
13105.m02008	937	2.79611	80.5	2.30027	71.6666	3.26597	87.8333	2.78745	0	9.88131291682493e-324
13102.m06036	1501	2.03458	93.8333	1.80328	90	2.01944	87	1.95243	0	0
13102.m03573	2443	1.25228	94	1.50189	122	1.2265	86	1.32689	0	1.76341251986007e-313
13102.m03909	828	3.22316	82	3.01473	83	2.65096	63	2.96295	0	1.02373752769143e-314
13103.m03154	2491	1.398	107	1.27977	106	1.3847	99	1.35416	0	0
13101.m07805	2437	1.0684	80	1.39452	113	1.52975	107	1.33089	3.81782e-308	8.06037955804751e-311
13102.m02477	1838	1.62907	92	1.73445	106	1.49753	79	1.62035	4.46994e-308	1.06943110143632e-310
13111.m09252	1169	2.11591	76	2.30255	89.5	2.38434	80	2.2676	1.9794e-307	2.23658551574198e-310
13105.m04910	585	4.08911	73.5	3.5387	68.8333	3.90102	65.5	3.84294	1.03871e-306	8.35975297744541e-310
13110.m01207	2850	1.25045	109.5	1.04997	99.5	1.2714	104	1.19061	1.29553e-306	0
13103.m04146	429	5.05766	66.6667	4.69697	67	4.89996	60.3333	4.88486	2.57077e-306	0
13104.m05848	2019	1.37019	85	1.60875	108	1.5531	90	1.51068	4.04669e-306	0
13109.m03092	1490	1.91126	87.5	1.8065	89.5	1.95251	83.5	1.89009	5.73369e-306	0
13107.m03300	1824	1.65942	93	1.43448	87	1.81465	95	1.63618	6.84814e-306	0
13108.m03100	2039	1.52435	95.5	1.40122	95	1.58913	93	1.5049	1.07763e-305	0
13108.m04494	2080	1.39259	89	1.56157	108	1.47405	88	1.47607	1.47749e-305	2.78707e-308
13105.m02628	1839	1.45121	82	1.57814	96.5	1.82826	96.5	1.6192	6.09184e-305	6.36046e-308
13103.m05619	1868	1.4461	83	1.74684	108.5	1.57606	84.5	1.58967	1.17578e-304	1.32528e-307
13102.m00229	2492	1.21312	92.8869	1.36546	113.143	1.30633	93.4345	1.29497	1.46375e-304	2.1825e-307
13102.m00932	2048	1.57327	99	1.28737	87.6667	1.63885	96.3333	1.49983	2.04278e-304	3.37793e-307
13108.m04402	1137	2.4617	86	1.63995	62	2.88045	94	2.32737	2.05287e-304	4.57787e-307
13101.m03312	947	3.05871	89	2.28656	72	2.57538	70	2.64022	6.09452e-304	8.14132e-307
13104.m29426	1353	1.94041	80.6667	2.17095	97.6667	1.91416	74.3333	2.00851	8.6356e-304	1.31866e-306
13109.m00581	1754	1.54009	83	1.56889	91.5	1.90693	96	1.67197	1.89835e-303	2.42739e-306
13112.m08870	1243	2.31811	88.5333	2.07353	85.7	2.03777	72.7	2.14314	2.22286e-303	3.72437e-306
13105.m05463	2284	1.58883	111.5	1.42868	108.5	1.08307	71	1.36686	4.42465e-303	6.30518e-306
13107.m03829	1576	1.8999	92	1.89875	99.5	1.56962	71	1.78942	5.90772e-303	9.74825e-306
13102.m02062	767	3.20368	75.5	2.66633	68	3.42961	75.5	3.09987	9.07879e-303	1.50363e-305
13107.m10008	1875	1.61428	93	1.39546	87	1.76529	95	1.59168	1.07725e-302	2.13053e-305
13108.m01543	1550	1.57481	75	1.84328	95	2.04551	91	1.8212	2.03248e-302	3.31302e-305
13108.m00321	635	2.95562	57.6667	4.04942	85.5	3.63043	66.1667	3.54516	3.26331e-302	5.21057e-305
13108.m01542	1553	1.57177	75	1.83972	95	2.04156	91	1.81768	3.31826e-302	7.13789e-305
13103.m03156	2963	1.18629	108	1.07591	106	1.16412	99	1.1421	1.4856e-301	1.57709e-304
13103.m06943	3627	1.02594	114.333	0.959094	115.667	0.989424	103	0.991487	1.64195e-301	2.53024e-304
13108.m04563	1669	1.67929	86.1159	1.72868	95.9338	1.74223	83.4583	1.71673	2.6699e-301	4.07924e-304
13101.m06937	351	5.93432	64	5.05528	59	6.00539	60.5	5.665	3.93493e-301	6.36064e-304
13110.m03860	1656	1.61158	82	1.74346	96	1.80939	86	1.72147	8.08039e-300	5.3227e-303
13104.m04139	351	5.93432	64	5.14096	60	5.80686	58.5	5.62738	4.67296e-299	3.24092e-302
13105.m03530	2753	1.27678	108	1.50027	137.333	0.746687	59	1.17458	6.36129e-299	6.92461e-302
13112.m01497	2596	1.20982	96.5	1.21063	104.5	1.31527	98	1.24524	8.88387e-299	1.20647e-301
13107.m00866	676	3.37015	70	3.38117	76	3.29857	64	3.34997	7.85449e-298	5.7512e-301
13109.m03650	1319	2.01555	81.6845	1.57879	69.2417	2.54268	96.2595	2.04567	1.50746e-297	1.44666e-300
13101.m02822	768	3.05119	72	2.97614	76	3.0849	68	3.03741	3.20724e-297	3.29972e-300
13108.m00623	1438	1.72899	76.3929	1.93863	92.6944	2.01908	83.3333	1.89557	7.09525e-297	7.39674e-300
13108.m02646	2063	1.4514	92	1.5307	105	1.36798	81	1.45003	4.51694e-296	3.34718e-299
13104.m05059	2011	1.55366	96	1.31605	88	1.59393	92	1.48788	4.55941e-296	5.97619e-299
13109.m03511	1442	1.78303	79	1.96048	94	1.90878	79	1.8841	6.61742e-296	9.78901e-299
13103.m06614	6615	0.629764	128	0.641047	141	0.695244	132	0.655352	2.90359e-295	2.65188e-298
13112.m22136	2301	1.23763	87.5	1.39852	107	1.38547	91.5	1.34054	7.1246e-295	6.75438e-298
13103.m05465	1043	1.98147	63.5	3.16702	109.833	1.93191	57.8333	2.36013	9.94737e-295	1.24772e-297
13110.m03759	1779	1.77457	97	1.63982	97	1.40031	71.5	1.6049	3.76398e-294	3.4127e-297
13101.m07707	1092	2.02668	68	2.49245	90.5	2.39294	75	2.30402	3.78963e-294	5.58994e-297
13112.m03562	874	2.79285	75	2.6496	77	2.75062	69	2.73102	4.00615e-294	7.88912e-297
13109.m03091	1439	1.86591	82.5	1.84962	88.5	1.92486	79.5	1.88013	9.98621e-294	1.36205e-296
13108.m09353	1494	1.5467	71	1.93251	96	2.00558	86	1.82826	1.00791e-293	1.93986e-296
13101.m15113	1159	1.9376	69	2.40026	92.5	2.25461	75	2.19749	3.18063e-293	3.76355e-296
13105.m00052	950	2.50662	73.1667	3.01802	95.3333	2.07213	56.5	2.53226	3.37698e-293	5.69773e-296
13104.m04008	1571	1.71949	83	1.85693	97	1.68551	76	1.75398	4.57093e-293	8.31391e-296
13102.m05178	1934	1.61552	96	1.52395	98	1.38716	77	1.50888	4.63768e-293	1.09653e-295
13103.m05636	2184	1.08785	73	1.51475	110	1.54743	97	1.38334	2.54623e-292	2.55339e-295
13102.m06032	1798	1.61101	89	1.78976	107	1.33706	69	1.57928	3.37933e-292	4.48518e-295
13102.m06555	1386	2.30123	98	1.73591	80	1.73452	69	1.92389	4.66439e-292	7.14951e-295
13106.m05241	2206	1.24666	84.5	1.22698	90	1.67415	106	1.3826	7.1848e-292	1.1251e-294
13110.m03733	1659	1.74599	89	1.63154	90	1.68011	80	1.68588	7.70315e-292	1.56439e-294
13106.m05242	2211	1.24384	84.5	1.22421	90	1.67036	106	1.37947	1.33074e-291	2.32305e-294
13103.m06276	1596	1.99844	98	1.16831	62	2.09571	96	1.75415	2.30127e-291	3.63449e-294
13112.m04253	1554	1.67547	80	2.34172	121	1.18828	53	1.73516	4.28946e-291	6.07794e-294
13103.m01225	2348	1.18711	85.6429	1.40371	109.591	1.33185	89.7556	1.30756	5.5614e-291	9.24337e-294
13105.m05206	1650	1.42019	72	1.89561	104	1.7315	82	1.68244	7.02473e-291	1.32385e-293
13102.m04735	2468	1.18026	89.5	1.38919	114	1.20702	85.5	1.25882	9.53422e-291	1.86574e-293
13103.m04178	675	3.95374	82	3.43074	77	2.42598	47	3.27015	1.41116e-290	2.66738e-293
13103.m01224	2328	1.19731	85.6429	1.40285	108.591	1.34329	89.7556	1.31448	1.47521e-290	3.50453e-293
13101.m00251	1049	2.0477	66	2.15024	75	2.92281	88	2.37358	1.76306e-290	4.50428e-293
13105.m05205	1728	1.35608	72	1.82745	105	1.69367	84	1.62574	1.81552e-290	5.53268e-293
13111.m00057	1704	1.83358	96	1.75612	99.5	1.31881	64.5	1.63617	1.83754e-290	6.57241e-293
13102.m05007	1725	1.60372	85	1.40348	80.5	1.92552	95.3333	1.64424	2.11036e-290	7.76571e-293
13103.m05635	2220	1.07021	73	1.49019	110	1.52234	97	1.36091	2.16564e-290	8.989e-293
13103.m06637	1015	2.53314	79	2.17782	73.5	2.55731	74.5	2.42276	2.85283e-290	1.06002e-292
13111.m02847	742	3.12302	71.2	2.68861	66.3333	3.41212	72.6667	3.07458	7.38522e-290	1.47761e-292
13111.m01093	562	3.6484	63	3.90649	73	3.78169	61	3.77886	1.54789e-289	2.35277e-292
13102.m03200	1161	2.18655	78	2.12414	82	2.22071	74	2.17713	7.00734e-289	6.31487e-292
13107.m05297	1690	1.37374	71.3333	1.70838	96	1.87606	91	1.65273	8.60172e-289	1.11738e-291
13104.m04142	2558	1.19174	93.6667	1.32463	112.667	1.14866	84.3333	1.22168	8.81279e-289	1.61464e-291
13105.m05204	1660	1.33321	68	1.90231	105	1.76305	84	1.66619	1.1268e-288	2.24998e-291
13104.m00118	1327	1.83945	75	2.10772	93	1.94291	74	1.96336	1.73681e-288	3.22885e-291
13107.m05298	1695	1.36969	71.3333	1.70334	96	1.87053	91	1.64785	1.80315e-288	4.24404e-291
13101.m07866	2907	0.940443	84	1.23113	119	1.17456	98	1.11537	1.89666e-287	1.49331e-290
13103.m05198	2200	1.58292	107	1.35792	99.3333	1.12178	70.8333	1.35421	2.60345e-287	2.9592e-290
13104.m03590	1453	1.92633	86	1.78005	86	1.79841	75	1.83493	3.92796e-287	5.16923e-290
13101.m00181	2392	1.2427	91.3333	1.25835	100.083	1.34539	92.3667	1.28214	4.9588e-287	7.95686e-290
13106.m00581	2043	1.27444	80	1.56041	106	1.44958	85	1.42814	8.68754e-287	1.28385e-289
13103.m05183	1311	1.8619	75	2.08756	91	1.96663	74	1.97203	1.74733e-286	2.26533e-289
13102.m06734	1524	1.77252	83	1.75633	89	1.77178	77.5	1.76688	4.33503e-286	4.69946e-289
13106.m03850	2083	1.18747	76	1.63151	113	1.38829	83	1.40242	4.79022e-286	7.38645e-289
13103.m00405	1360	1.98627	83	1.74698	79	2.04948	80	1.92758	5.70222e-286	1.05822e-288
13105.m10353	1215	1.85499	69.25	2.26158	91.3667	2.1311	74.3167	2.08255	7.02591e-286	1.45168e-288
13103.m00951	1496	1.83833	84.5	1.88972	94	1.61862	69.5	1.78222	1.13572e-285	2.08748e-288
13104.m00119	1859	1.50563	86	1.61779	100	1.44313	77	1.52218	1.91895e-285	3.16135e-288
13112.m01358	3153	0.959969	93	1.26861	133	0.895064	81	1.04121	2.32952e-285	4.4639e-288
13112.m01357	3156	0.959056	93	1.2674	133	0.894213	81	1.04022	3.07893e-285	6.18436e-288
13112.m02583	1329	1.99178	81.3333	1.84808	81.6667	2.02082	77.0833	1.95356	3.12081e-285	7.92632e-288
13101.m03259	1165	1.73206	62	1.93614	75	2.84113	95	2.16978	3.26005e-285	9.74416e-288
13103.m05471	2055	1.55735	98.3333	1.11225	76	1.61631	95.3333	1.42864	3.83007e-284	3.11357e-287
13101.m00182	2282	1.27408	89.3333	1.28606	97.5833	1.38734	90.8667	1.31582	6.18078e-284	6.56286e-287
13108.m03495	926	2.2494	64	2.89054	89	2.44566	65	2.52853	1.73147e-283	1.62214e-286
13108.m02645	1944	1.47328	88	1.59346	103	1.32626	74	1.46433	1.81239e-283	2.63205e-286
13102.m00736	1790	1.36342	74.9865	1.63194	97.1306	1.68592	86.6157	1.56042	3.86868e-283	4.78704e-286
13102.m04413	1489	1.96719	90	1.83801	91	1.52094	65	1.77538	5.25122e-283	7.70985e-286
13103.m05199	2298	1.51542	107	1.30001	99.3333	1.07394	70.8333	1.29645	3.12891e-282	2.51271e-285
13101.m07867	3068	0.901699	85	1.16652	119	1.11292	98	1.06038	4.62608e-282	5.08565e-285
13103.m01984	2980	1.15768	106	0.918387	91	1.19255	102	1.08954	1.27105e-281	1.2152e-284
13104.m11854	3365	1.1155	115.333	1.04122	116.5	0.812788	78.5	0.989834	1.72489e-281	2.17333e-284
13110.m03582	965	2.25967	67	2.4309	78	2.67176	74	2.45411	2.25829e-281	3.42673e-284
13102.m00936	2798	1.24461	107	1.12861	105	1.00863	81	1.12728	3.74176e-281	5.50243e-284
13112.m00740	3539	1.0116	110	0.926289	109	0.945113	96	0.961002	4.06956e-281	7.75774e-284
13103.m06636	918	2.7299	77	2.21137	67.5	2.71367	71.5	2.55164	7.89861e-281	1.21342e-283
13104.m05989	2652	1.03087	84	1.24744	110	1.23494	94	1.17108	1.08332e-280	1.81326e-283
13105.m05229	1411	1.52235	66	1.98224	93	2.02479	82	1.84313	1.29156e-280	2.5278e-283
13105.m00861	1647	1.50182	76	1.67994	92	1.75581	83	1.64586	3.02179e-280	4.1996e-283
13104.m03173	2065	1.28056	81.25	1.38601	95.1667	1.53256	90.8333	1.39971	5.0323e-280	6.98217e-283
13108.m04562	1691	1.56121	81.1159	1.67062	93.9338	1.57534	76.4583	1.60239	3.09614e-278	1.78225e-281
13104.m05990	2803	0.986947	85	1.2017	112	1.16842	94	1.11902	3.49687e-278	3.71431e-281
13107.m05014	2509	1.16745	90	1.40244	117	1.0276	74	1.19917	1.90537e-277	1.42391e-280
13104.m03171	2144	1.23338	81.25	1.34896	96.1667	1.47609	90.8333	1.35281	2.97563e-277	3.06621e-280
13103.m06625	1459	1.76226	79	1.66967	81	1.93429	81	1.78874	3.24197e-277	4.85369e-280
13102.m01744	1162	2.12866	76	2.01878	78	2.18882	73	2.11208	3.4781e-277	6.76943e-280
13103.m04908	2001	1.43944	88.5	1.40529	93.5	1.39295	80	1.41256	8.61642e-276	5.42652e-279
13103.m06944	3611	1.12222	124.511	0.774234	92.9607	0.919908	95.3409	0.938788	1.17021e-275	1.1871e-278
13102.m06288	2998	1.05457	97.1429	0.952999	95	1.19701	103	1.0682	1.20236e-275	1.84853e-278
13110.m02719	1267	1.66969	65	1.89895	80	2.36491	86	1.97785	2.64453e-275	3.30295e-278
13101.m07542	1962	1.41	85	1.65549	108	1.18979	67	1.41842	5.35663e-275	6.24758e-278
13103.m13003	2019	1.42661	88.5	1.39276	93.5	1.38053	80	1.39997	8.42746e-275	1.08772e-277
13102.m05976	1278	1.78265	70	2.07087	88	1.99015	73	1.94789	1.85457e-274	2.10611e-277
13105.m03467	1257	1.99367	77	1.89013	79	2.05111	74	1.97831	1.85714e-274	3.1248e-277
13101.m07091	1642	1.6055	81	1.55685	85	1.71872	81	1.62702	2.0759e-274	4.26244e-277
13104.m05628	1693	1.65325	86	1.65206	93	1.44057	70	1.58196	2.82641e-274	5.81051e-277
13109.m03124	2267	1.10545	77	1.37969	104	1.37551	89.5	1.28688	3.39298e-274	7.66752e-277
13101.m01464	2643	1.14697	93.1429	1.20048	105.5	1.10996	84.2	1.15247	6.38142e-274	1.116e-276
13112.m03748	3153	0.998849	96.7667	1.02856	107.833	1.03687	93.8333	1.02143	7.27777e-274	1.51395e-276
13108.m02373	1943	1.32328	79	1.46271	94.5	1.52419	85	1.43673	7.77339e-274	1.93859e-276
13101.m01465	2645	1.1461	93.1429	1.19957	105.5	1.10912	84.2	1.1516	7.83137e-274	2.36595e-276
13102.m06556	902	2.34533	65	2.60069	78	2.62661	68	2.52421	8.79974e-274	2.84578e-276
13107.m04410	1559	1.58659	76	1.79406	93	1.65378	74	1.67815	1.37848e-273	3.59749e-276
13103.m01979	1377	1.89084	80	1.96566	90	1.64465	65	1.83372	1.59704e-273	4.46775e-276
13103.m00854	2269	1.20488	84	1.33871	101	1.3052	85	1.28293	2.23096e-273	5.68308e-276
13102.m06495	3800	0.890733	104	0.910154	115	0.889367	97	0.896751	3.68824e-273	7.69212e-276
13104.m01078	513	3.62151	57.0833	3.39537	57.9167	4.7202	69.5	3.91236	3.96269e-273	9.8486e-276
13101.m05965	1890	1.42927	83	1.44008	90.5	1.52085	82.5	1.4634	4.06859e-273	1.20605e-275
13107.m00141	1515	1.42716	66.4333	1.79323	90.3333	1.93179	84	1.71739	4.97839e-273	1.47654e-275
13104.m02670	3775	0.836282	97	0.876347	110	0.996781	108	0.903137	9.77875e-273	2.00806e-275
13103.m13044	3695	1.09671	124.511	0.756633	92.9607	0.898996	95.3409	0.917446	1.07566e-272	2.5922e-275
13103.m01113	321	5.7792	57	4.87191	52	6.24102	57.5	5.63071	1.41253e-272	3.35889e-275
13101.m07098	2095	1.27388	82	1.47861	103	1.29719	78	1.34989	3.53622e-272	5.27893e-275
13103.m01351	1009	2.12888	66	2.74219	92	2.00276	58	2.29128	3.89235e-272	7.39032e-275
13109.m01362	3306	1.04352	106	1.00977	111	0.890526	84.5	0.981271	4.73269e-272	9.95563e-275
13102.m01573	2459	1.18457	89.5	1.16189	95	1.28936	91	1.21194	4.89482e-272	1.26061e-274
13103.m07030	942	2.31484	67	2.4264	76	2.55206	69	2.4311	1.3561e-271	1.99534e-274
13104.m05513	3823	0.998884	117.333	0.924345	117.5	0.733643	80.5	0.885624	1.58856e-271	2.85527e-274
13104.m06073	2456	1.16614	88	1.26127	103	1.19164	84	1.20635	1.79308e-271	3.82506e-274
13104.m05525	2767	1.08011	91.8291	1.14036	104.918	1.11032	88.179	1.11026	2.18443e-271	5.00568e-274
13104.m03175	2260	1.17007	81.25	1.27972	96.1667	1.40033	90.8333	1.28338	2.57841e-271	6.39822e-274
13103.m05467	1742	1.4386	77	1.62286	94	1.56005	78	1.5405	2.80411e-271	7.91131e-274
13104.m11959	3800	1.00493	117.333	0.922025	116.5	0.738083	80.5	0.888346	4.97001e-271	1.05935e-273
13102.m06012	1127	2.23327	77.3333	2.10816	79	1.99402	64.5	2.11181	6.47421e-270	4.55646e-273
13103.m06091	1015	2.46901	77	2.28152	77	2.0939	61	2.28148	6.64658e-270	8.14287e-273
13109.m00487	1527	1.76904	83	1.61501	82	1.68844	74	1.69083	1.74683e-269	1.75655e-272
13104.m11958	3885	0.982943	117.333	0.909593	117.5	0.721934	80.5	0.87149	1.92139e-269	2.79195e-272
13101.m00141	483	3.84084	57	4.79451	77	3.31821	46	3.98452	3.49746e-269	4.67587e-272
13106.m00300	2110	1.23911	80.3333	1.29468	90.8333	1.48887	90.1667	1.34089	5.81409e-269	7.80594e-272
13102.m05975	1354	1.68259	70	1.95463	88	1.87844	73	1.83855	8.07846e-269	1.2152e-271
13105.m00439	1776	1.74092	95	1.14643	67.7	1.68713	86	1.52483	8.53289e-269	1.6738e-271
13105.m04924	2753	1.13491	96	1.07058	98	1.1137	88	1.1064	5.65369e-268	4.71415e-271
13103.m06207	1951	1.48553	89.0512	1.38517	89.8583	1.35248	75.7345	1.40772	1.11723e-267	1.07183e-270
13106.m03480	1653	1.4373	73	1.32816	73	2.04452	97	1.60333	1.35856e-267	1.80126e-270
13101.m00801	1374	1.68178	71	1.96995	90	1.77502	70	1.80892	2.16769e-267	2.96447e-270
13102.m02892	671	2.81322	58	2.91334	65	3.6347	70	3.12042	2.6257e-267	4.37227e-270
13102.m06011	1123	2.21224	76.3333	2.08889	78	2.00112	64.5	2.10075	6.04951e-267	7.61538e-270
13106.m03479	1665	1.42694	73	1.31859	73	2.02979	97	1.59177	7.4866e-267	1.16256e-269
13101.m05326	2499	1.25027	96	1.04702	87	1.25478	90	1.18402	1.08683e-266	1.74437e-269
13106.m03482	1668	1.42438	73	1.31622	73	2.02614	97	1.58891	1.14492e-266	2.35667e-269
13105.m05230	1961	1.17836	71	1.50297	98	1.5102	85	1.39718	3.52676e-266	4.2434e-269
13105.m04560	915	2.63214	74	2.08715	63.5	2.64641	69.5	2.45523	1.26006e-265	1.0983e-268
13108.m00277	1668	1.48291	76	1.78501	99	1.3995	67	1.5558	3.81139e-265	3.13589e-268
13109.m00162	402	3.878	47.9	4.56713	61.0476	5.35494	61.7857	4.60002	7.47105e-265	7.12729e-268
13102.m00199	1390	1.56877	67	1.8391	85	1.95512	78	1.78766	1.09835e-264	1.29908e-267
13106.m03481	1658	1.43297	73	1.32416	73	1.99633	95	1.58448	3.09319e-264	2.94984e-267
13110.m02720	1228	1.69621	64	1.88579	77	2.29816	81	1.96005	9.63208e-264	8.08812e-267
13108.m00280	1660	1.47045	75	1.80267	99.5	1.38525	66	1.55279	2.36376e-263	2.06905e-266
13105.m01119	634	3.18273	62	3.08336	65	3.35223	61	3.20611	8.55961e-263	6.63064e-266
13103.m05620	1814	1.41738	79	1.58331	95.5	1.37329	71.5	1.458	1.5588e-262	1.49318e-265
13105.m01373	1104	1.79092	60.75	2.39362	87.8667	2.09289	66.3167	2.09248	4.37077e-262	3.81974e-265
13101.m06001	2693	1.01518	84	1.16144	104	1.12558	87	1.10073	6.09074e-261	3.62325e-264
13101.m01192	3535	0.791785	86	0.884799	104	1.07431	109	0.916965	1.69832e-260	1.26549e-263
13104.m04561	1894	1.4778	86	1.29413	81.5	1.47164	80	1.41453	2.89326e-260	2.80297e-263
13110.m00662	782	2.99657	72	3.03823	79	2.00493	45	2.67991	5.22124e-260	5.57579e-263
13101.m07097	2469	1.10728	84	1.26681	104	1.11481	79	1.16297	1.11424e-259	1.14902e-262
13111.m01307	3390	0.846453	88.1667	1.01875	114.833	0.935265	91	0.93349	3.74729e-259	3.13742e-262
13107.m03241	1848	1.36196	77.3333	1.20971	74.3333	1.75651	93.1667	1.44273	7.15141e-259	6.92961e-262
13108.m04292	1253	1.97406	76	1.82416	76	1.89082	68	1.89635	1.21914e-258	1.33901e-261
13112.m04254	1928	1.28293	76	1.84067	118	0.957771	53	1.36046	1.13474e-257	7.35176e-261
13107.m03431	4498	0.766981	106	0.809033	121	0.728117	94	0.768044	2.13028e-257	1.86311e-260
13101.m15080	2780	0.983405	84	1.12509	104	1.09035	87	1.06628	2.60538e-257	3.24137e-260
13105.m05231	2080	1.11095	71	1.41698	98	1.3903	83	1.30607	5.533e-257	6.16716e-260
13109.m01595	1029	2.38294	75.3409	1.55613	53.2429	2.68367	79.2595	2.20758	1.13091e-256	1.21444e-259
13104.m03684	1014	2.31096	72	2.32826	78.5	1.94135	56.5	2.19352	1.44804e-256	1.97914e-259
13103.m01125	2355	1.16088	84	1.09827	86	1.3463	91	1.20182	1.74675e-256	2.90084e-259
13108.m04169	1936	1.43986	85.65	1.33907	86.2	1.33444	74.15	1.37112	8.97051e-256	7.63558e-259
13102.m06569	1563	1.44718	69.5	1.4816	77	1.89475	85	1.60785	1.28959e-255	1.44368e-258
13107.m03955	1277	1.96245	77	1.71922	73	1.88257	69	1.85475	2.76577e-255	2.90166e-258
13102.m04017	1953	1.26651	76	1.27813	83	1.55207	87	1.36557	7.23618e-255	6.71467e-258
13101.m02437	1127	1.58832	55	2.1682	81.25	2.31862	75	2.02505	3.61498e-254	2.57574e-257
13111.m01306	3426	0.832808	87.6667	0.990491	112.833	0.920352	90.5	0.914551	5.31009e-254	5.37064e-257
13103.m06082	1628	1.79923	90	1.14535	62	1.7335	81	1.55936	6.56721e-254	8.82424e-257
13110.m03609	2094	1.35997	87.5	1.29261	90	1.2063	72.5	1.28629	2.13892e-253	2.00712e-256
13103.m06739	2847	1.05743	92.5	1.09334	103.5	0.954553	78	1.03511	2.99887e-253	3.58275e-256
13101.m07418	2890	1.1149	99	1.10517	106.2	0.843904	70	1.02132	3.75841e-253	5.55586e-256
13103.m06738	2850	1.05632	92.5	1.09218	103.5	0.953548	78	1.03402	3.95022e-253	7.62764e-256
13107.m03956	1290	1.94267	77	1.7019	73	1.83659	68	1.82705	9.2085e-253	1.24575e-255
13102.m12344	1668	1.35608	69.5	1.40637	78	1.79637	86	1.51961	2.82742e-252	2.72853e-255
13104.m04928	1212	1.6649	62	1.86105	75	2.21351	77	1.91315	4.5539e-252	5.11509e-255
13103.m01350	1256	1.71022	66	2.20292	92	1.60891	58	1.84068	4.98881e-252	7.72709e-255
13104.m03239	3087	0.991036	94	0.974235	100	0.970632	86	0.978634	6.03588e-252	1.08848e-254
13101.m05755	3020	1.0238	95	0.911202	91.5	1.05562	91.5	0.996873	7.74494e-252	1.49341e-254
13103.m02409	1589	1.5976	78	1.43843	76	1.66641	76	1.56748	1.00839e-251	2.02031e-254
13111.m01946	2114	1.13311	73.6	1.50231	105.6	1.15698	70.2	1.26413	1.53127e-251	2.82012e-254
13101.m05754	3029	1.02076	95	0.908495	91.5	1.05248	91.5	0.993911	1.7033e-251	3.70903e-254
13103.m05979	2002	1.40215	86.25	1.32196	88	1.23563	71	1.31991	3.26061e-251	5.41065e-254
13109.m03150	1203	1.70441	63	2.24997	90	1.73771	60	1.89736	3.90323e-251	7.44606e-254
13104.m06112	1997	1.14082	70	1.37045	91	1.46553	84	1.3256	4.14846e-251	9.60734e-254
13103.m05884	2695	1.03857	86	1.07688	96.5	1.1032	85.3333	1.07289	4.28756e-251	1.18389e-253
13104.m00213	2201	1.10902	75	1.4074	103	1.1714	74	1.22927	5.09141e-251	1.44873e-253
13105.m00413	2386	1.3504	99	0.932743	74	1.2412	85	1.17478	7.01203e-251	1.81338e-253
13101.m01488	3360	0.954102	98.5	0.928644	103.75	0.876214	84.5	0.919654	7.77128e-251	2.21719e-253
13105.m01250	384	4.83105	57	4.54252	58	4.26442	47	4.546	8.67125e-251	2.66742e-253
13107.m03958	1285	1.95023	77	1.66171	71	1.84374	68	1.81856	5.99308e-250	5.78418e-253
13101.m03311	2718	1.15723	96.6429	1.01798	92	1.01268	79	1.06263	6.83477e-250	9.3354e-253
13107.m09993	2285	1.1179	78.4857	1.05426	80.1	1.45467	95.4024	1.20894	7.08144e-250	1.30111e-252
13103.m05656	1178	1.79583	65	2.11901	83	1.86332	63	1.92606	8.44045e-250	1.7389e-252
13104.m05773	2029	1.31532	82	1.20061	81	1.40807	82	1.308	1.79584e-249	2.67042e-252
13107.m03432	4784	0.721129	106	0.760667	121	0.684588	94	0.722128	2.49916e-249	3.96595e-252
13108.m00279	1920	1.28828	76	1.55072	99	1.19767	66	1.34556	2.6013e-249	5.31312e-252
13105.m00284	2548	1.07295	84	1.04459	88.5	1.22382	89.5	1.11378	2.60937e-249	6.66307e-252
13105.m05328	2212	1.32421	90	1.31882	97	1.00806	64	1.21703	4.41658e-249	8.948e-252
13103.m02369	3425	0.940747	99	0.904435	103	0.864672	85	0.903284	6.77807e-249	1.24535e-251
13105.m00411	2383	1.33844	98	0.921296	73	1.24276	85	1.1675	3.11139e-248	2.85516e-251
13109.m03922	1381	1.75967	74.6667	1.53168	70.3333	1.86589	73.9583	1.71908	5.38026e-248	5.63705e-251
13108.m04077	1897	1.14949	67	1.32379	83.5	1.62543	88.5	1.36624	1.31246e-247	1.24204e-250
13101.m02163	531	3.24424	52.9309	3.45776	61.0504	3.83271	58.4127	3.51157	1.41364e-247	1.97196e-250
13112.m02641	642	2.58543	51	3.32601	71	3.14765	58	3.0197	2.7842e-247	3.40906e-250
13101.m04330	388	3.94243	47	3.91435	50.5	5.6572	63	4.50466	4.2211e-247	5.5865e-250
13104.m00214	2285	1.06825	75	1.35566	103	1.12834	74	1.18408	4.34659e-247	7.82643e-250
13108.m04797	273	6.91454	58	4.18621	38	6.76404	53	5.95493	4.51373e-247	1.01503e-249
13101.m00042	1155	1.88795	67	1.79667	69	2.17192	72	1.95218	1.03877e-246	1.54995e-249
13107.m05294	2763	1.04835	89	1.12748	103.583	0.933133	74	1.03632	1.21067e-246	2.17289e-249
13112.m00201	3271	0.860664	86.5	0.98839	107.5	0.926684	87	0.925246	1.50912e-246	2.94887e-249
13103.m06379	2432	1.08398	81	1.25723	101.667	1.05536	73.6667	1.13219	1.57688e-246	3.75892e-249
13105.m00282	2435	1.06927	80	1.09306	88.5	1.25199	87.5	1.13811	6.15566e-246	6.92348e-249
13104.m06206	1511	1.57238	73	1.53259	77	1.68326	73	1.59608	7.36288e-246	1.07055e-248
13103.m01352	801	2.39727	59	3.0788	82	2.08786	48	2.52131	7.79637e-246	1.47063e-248
13105.m00414	2439	1.30771	98	0.900143	73	1.21423	85	1.14069	9.20146e-246	1.94247e-248
13103.m05890	2250	1.17166	81	1.04927	78.5	1.39881	90.3333	1.20658	1.16055e-245	2.53724e-248
13103.m05883	2832	0.988333	86	1.02479	96.5	1.04983	85.3333	1.02098	1.38321e-245	3.24564e-248
13103.m01795	477	3.82092	56	3.15248	50	4.45558	61	3.80966	3.33088e-245	4.95212e-248
13108.m04209	1219	1.86893	70	1.75168	71	1.97214	69	1.86425	3.73452e-245	6.86374e-248
13103.m05469	1728	1.24308	66	1.53158	88	1.55253	77	1.4424	4.58074e-245	9.20692e-248
13109.m00414	1600	1.46457	72	1.59772	85	1.50253	69	1.5216	5.36196e-245	1.19477e-247
13104.m05774	2125	1.25589	82	1.14637	81	1.34446	82	1.24891	9.9054e-245	1.70109e-247
13102.m05177	1482	1.64707	75	1.54229	76	1.64567	70	1.61168	1.30184e-244	2.36612e-247
13104.m03241	3290	0.929887	94	0.914123	100	0.910742	86	0.918251	1.37702e-244	3.06891e-247
13109.m02810	697	2.66158	57	2.93411	68	2.84928	57	2.81499	1.54125e-244	3.8549e-247
13104.m03240	3313	0.923431	94	0.907777	100	0.90442	86	0.911876	8.74743e-244	8.32046e-247
13103.m02023	1890	1.30873	76	1.19344	75	1.56693	85	1.35637	1.34078e-243	1.51604e-246
13104.m05674	2995	1.13015	104	0.843496	84	0.965549	83	0.97973	1.5251e-243	2.29338e-246
13111.m00461	1356	1.5841	66	1.72996	78	1.82428	71	1.71278	1.69439e-243	3.15626e-246
13110.m00516	1143	2.02404	71.0833	1.64889	62.6667	2.18253	71.6	1.95182	2.39173e-243	4.37368e-246
13101.m07199	2667	1.09829	90	1.08255	96	0.979786	75	1.05354	5.41301e-243	7.12897e-246
13103.m05885	2258	1.18192	82	1.15211	86.5	1.22412	79.3333	1.18605	1.71477e-242	1.58563e-245
13110.m03525	1135	2.02807	70.7262	1.96302	74.0833	1.82903	59.5833	1.94004	2.06011e-242	2.63323e-245
13104.m03503	3936	0.653236	79	0.878705	115	0.894045	101	0.808662	2.23963e-242	3.77107e-245
13103.m00056	2852	0.872991	76.5	1.07033	101.5	1.07504	88	1.00612	2.29733e-242	4.93709e-245
13108.m00145	1450	1.50385	67	1.49336	72	1.89824	79	1.63182	4.99193e-242	7.47113e-245
13103.m05882	2283	1.16898	82	1.13949	86.5	1.21072	79.3333	1.17306	2.33794e-241	1.93411e-244
13108.m03496	832	2.1906	56	2.78335	77	2.3032	55	2.42572	4.58278e-241	4.25941e-244
13107.m03528	764	2.59857	61	2.47998	63	2.73622	60	2.60492	6.5435e-241	7.57714e-244
13104.m04276	2787	1.06268	91	1.10069	102	0.875093	70	1.01282	6.76926e-241	1.1006e-243
13107.m03457	400	4.44524	54.6333	4.04253	53.7666	4.35514	50	4.28097	6.91639e-241	1.45059e-243
13105.m03199	1546	1.30521	62	1.78969	92	1.50993	67	1.53495	1.13559e-240	2.02513e-243
13106.m05248	1216	1.9003	71	1.63234	66	2.00566	70	1.8461	1.34758e-240	2.70642e-243
13105.m01348	1336	1.54285	63.3333	1.7885	79.45	1.81204	69.4833	1.71446	1.42014e-240	3.42375e-243
13108.m03693	1985	1.44285	88	1.39389	92	1.00048	57	1.27907	3.58724e-240	5.2365e-243
13104.m03968	755	1.93983	45	2.50954	63	3.46104	75	2.6368	4.28285e-240	7.39909e-243
13103.m05891	2374	1.11046	81	0.994465	78.5	1.32575	90.3333	1.14356	4.32717e-240	9.5819e-243
13101.m01482	1532	1.60697	75.6429	1.38842	70.7262	1.67535	73.6667	1.55691	4.68669e-240	1.19441e-242
13101.m07517	306	4.36074	41	6.3884	65	4.89598	43	5.21504	8.92036e-240	1.6441e-242
13104.m11913	1381	1.69682	72	1.68775	77.5	1.61465	64	1.66641	1.60473e-239	2.45292e-242
13105.m03198	1523	1.32492	62	1.79697	91	1.50986	66	1.54392	4.97547e-239	4.96075e-242
13108.m04076	2012	1.06761	66	1.24813	83.5	1.51521	87.5	1.27698	7.87256e-239	8.92628e-242
13110.m07877	1219	1.62864	61	1.8257	74	2.02931	71	1.82788	8.53469e-239	1.32214e-241
13103.m02026	1985	1.24609	76	1.13632	75	1.49194	85	1.29145	9.78881e-239	1.81436e-241
13103.m06945	1912	1.42985	84	1.38419	88	1.11156	61	1.30853	4.2233e-238	3.93891e-241
13107.m01376	2566	0.995479	78.4857	0.938807	80.1	1.29537	95.4024	1.07655	1.23189e-237	1.01336e-240
13112.m22132	438	4.40263	59.25	3.36452	49	4.09662	51.5	3.95459	2.57983e-237	2.3099e-240
13102.m02899	977	1.93211	58	2.00087	65	2.4963	70	2.14309	1.91814e-236	1.19476e-239
13103.m00715	2357	1.11847	81	1.0463	82	1.2343	83.5	1.13302	3.11166e-236	2.75703e-239
13101.m04604	4656	0.80037	114.5	0.788038	122	0.527557	70.5	0.705321	3.1503e-236	4.33712e-239
13109.m03148	1527	1.38539	65	1.77257	90	1.41464	62	1.5242	9.30874e-236	9.00566e-239
13103.m05886	3103	0.902017	86	0.935289	96.5	0.958142	85.3333	0.931816	1.80825e-235	1.80696e-238
13111.m04701	1686	1.57325	81.5	1.65892	93	0.998808	48.3333	1.41033	2.702e-235	3.16044e-238
13106.m00420	3568	0.921286	101	0.75018	89	0.878842	90	0.850103	2.89486e-235	4.60919e-238
13105.m00549	3778	0.844233	98	0.835849	105	0.756214	82	0.812099	7.0165e-235	8.1204e-238
13108.m03105	567	3.38662	59	2.75817	52	3.50255	57	3.21578	1.11883e-234	1.37161e-237
[truncated: 66,250 more rows]
